# Supplementary material for: Review of the genus Hartemita Cameron, 1910 (Hymenoptera, Braconidae, Cardiochilinae), with the description of six new species from Vietnam
Source: Zookeys. 2011 Jun 2;(102):13–40. doi: 10.3897/zookeys.102.879 (PMC3131078; doi:10.3897/zookeys.102.879)
Supplement: XML Treatment for Hartemita [file zookeys.102.879-treatment1.xml]

<!DOCTYPE tp:taxon-treatment
  PUBLIC "-//TaxonX//DTD Taxonomic Treatment Publishing DTD v0 20100105//EN" "tax-treatment-NSO.dtd">
<tp:taxon-treatment xmlns:tp="http://www.plazi.org/taxpub"><tp:treatment-meta><mixed-citation publication-type="journal"><person-group><name><surname>Long</surname><given-names>Khuat Dang</given-names></name><name><surname>van Achterberg</surname><given-names>Cornelis</given-names></name></person-group><article-title>Review of the genus <italic>Hartemita</italic> Cameron,  1910 (Hymenoptera, Braconidae, Cardiochilinae),  with the description of six new species from Vietnam</article-title><source>Zookeys</source><day>2</day><month>6</month><year>2011</year><volume>2011</volume><issue>102</issue><fpage>13</fpage><lpage>40</lpage><pub-id pub-id-type="doi">10.3897/zookeys.102.879</pub-id></mixed-citation></tp:treatment-meta><tp:nomenclature><label>Genus</label><tp:taxon-name>
                    <tp:taxon-name-part taxon-name-part-type="genus">Hartemita</tp:taxon-name-part>
                    <object-id xmlns:xlink="http://www.w3.org/1999/xlink" xlink:type="simple">http://species-id.net/wiki/Hartemita</object-id>
                    </tp:taxon-name><tp:taxon-authority>Cameron, 1910</tp:taxon-authority><xref ref-type="fig" rid="F1">Figs 1</xref><xref ref-type="fig" rid="F2"/><xref ref-type="fig" rid="F3"/><xref ref-type="fig" rid="F4"/><xref ref-type="fig" rid="F5"/><xref ref-type="fig" rid="F6"/><xref ref-type="fig" rid="F7"/><xref ref-type="fig" rid="F8"/><xref ref-type="fig" rid="F9"/><xref ref-type="fig" rid="F10"/><xref ref-type="fig" rid="F11"/><xref ref-type="fig" rid="F12">–86</xref><tp:nomenclature-citation-list><tp:nomenclature-citation><tp:taxon-name>Hartemita</tp:taxon-name><comment><xref ref-type="bibr" rid="B5">Cameron 1910</xref>: 99. Type-species: <italic><tp:taxon-name>Hartemita latipes</tp:taxon-name></italic> Cameron, 1910, by monotypy [examined].</comment></tp:nomenclature-citation><tp:nomenclature-citation><tp:taxon-name>Laminitarsus</tp:taxon-name><comment><xref ref-type="bibr" rid="B11">Fullaway 1919</xref>: 57. Type-species: <italic><tp:taxon-name>Laminitarsus muirii</tp:taxon-name></italic> Fullaway, 1919, by monotypy [examined].</comment></tp:nomenclature-citation></tp:nomenclature-citation-list></tp:nomenclature><tp:treatment-sec sec-type="Biology"><title>Biology.</title><p>Largely unknown; only one species (<italic><tp:taxon-name>Hartemita buteae</tp:taxon-name></italic>) has been reared from an unidentified Noctuid larva.<!--PageBreak--></p><sec sec-type="Checklist and distribution"><title>Checklist and distribution</title><p><italic><tp:taxon-name>Hartemita basilaris</tp:taxon-name></italic> Dangerfield &amp; Austin, 1990, from Indonesia</p><p><italic><tp:taxon-name>Hartemita bruneiensis</tp:taxon-name></italic> Dangerfield &amp; Austin, 1990, from Brunei and East Malaysia</p><p><italic><tp:taxon-name>Hartemita buteae</tp:taxon-name></italic> Ahmad &amp; Shujauddin, 2004, from India</p><p><italic><tp:taxon-name>Hartemita chapini</tp:taxon-name></italic> (Mao, 1945), from Philippines and Malaysia</p><p><italic><tp:taxon-name>Hartemita chinensis</tp:taxon-name></italic> Chen, He &amp; Ma, 1998, from China</p><p><italic><tp:taxon-name>Hartemita coffeana</tp:taxon-name></italic> sp. n., from Vietnam</p><p><italic><tp:taxon-name>Hartemita daklaka</tp:taxon-name></italic> sp. n., from Vietnam</p><p><italic><tp:taxon-name>Hartemita excavata</tp:taxon-name></italic> Chen, He &amp; Ma, 1998, from China and Vietnam</p><p><italic><tp:taxon-name>Hartemita flava</tp:taxon-name></italic> Chen, He &amp; Ma, 1998, from China</p><p><italic><tp:taxon-name>Hartemita khuatbaolinhae</tp:taxon-name></italic> sp. n., from Vietnam</p><p><italic><tp:taxon-name>Hartemita latipes</tp:taxon-name></italic> Cameron, 1910, from Indonesia, East and West Malaysia</p><p><italic><tp:taxon-name>Hartemita maculata</tp:taxon-name></italic> sp. n., from Vietnam, China and Nepal</p><p><italic><tp:taxon-name>Hartemita muirii</tp:taxon-name></italic> (Fullaway, 1919), from Philippines and Japan</p><p><italic><tp:taxon-name>Hartemita nigrotestacea</tp:taxon-name></italic> Belokobylskij &amp; Ku, 2000, from Japan and South Korea</p><p><italic><tp:taxon-name>Hartemita punctata</tp:taxon-name></italic> Chen, He &amp; Ma, 1998, from China</p><p><italic><tp:taxon-name>Hartemita rhadinotarsa</tp:taxon-name></italic> Dangerfield &amp; Austin, 1990, from India, Indonesia and Nepal</p><p><italic><tp:taxon-name>Hartemita rudis</tp:taxon-name></italic> (Mao, 1945), from Philippines</p><p><italic><tp:taxon-name>Hartemita similis</tp:taxon-name></italic> sp. n., from Vietnam</p><p><italic><tp:taxon-name>Hartemita singaporensis</tp:taxon-name></italic> (Mao, 1945), from Singapore, Laos, West and East Malaysia and Vietnam</p><p><italic><tp:taxon-name>Hartemita spasskensis</tp:taxon-name></italic> Belokobylskij, 2005, from Far East Russia</p><p><italic><tp:taxon-name>Hartemita townesi</tp:taxon-name></italic> Dangerfield &amp; Austin, 1990, from China (Taiwan)</p><p><italic><tp:taxon-name>Hartemita vietnamica</tp:taxon-name></italic> sp. n., from Vietnam</p></sec><sec sec-type="Key to species of the genus Hartemita Cameron"><title>Key to species of the genus <italic><tp:taxon-name>Hartemita</tp:taxon-name></italic> Cameron</title><table-wrap content-type="key" position="anchor" orientation="portrait"><table><tbody><tr><td rowspan="1" colspan="1">1</td><td rowspan="1" colspan="1">Maximum width of hind basitarsus 1.2–1.6 times apical width of hind tibia and dorsally convex (<xref ref-type="fig" rid="F1">Figs 5</xref>, <xref ref-type="fig" rid="F4">28</xref>, <xref ref-type="fig" rid="F7">46</xref>, <xref ref-type="fig" rid="F9">64</xref>, <xref ref-type="fig" rid="F10">67</xref>, <xref ref-type="fig" rid="F10">71</xref>, <xref ref-type="fig" rid="F12">86</xref>); but sometimes weakly so (<xref ref-type="fig" rid="F11">Figs 80, 83</xref>); if 1.2 times then hind basitarsus 3.8–6.0 times as wide as second hind tarsal segment (<xref ref-type="fig" rid="F9">Figs 64</xref>, <xref ref-type="fig" rid="F10">67</xref>, <xref ref-type="fig" rid="F11">80, 83</xref>)</td><td rowspan="1" colspan="1">2</td></tr><tr><td rowspan="1" colspan="1">–</td><td rowspan="1" colspan="1">Maximum width of hind basitarsus 0.8–1.1 times apical width of hind tibia and dorsally nearly straight (<xref ref-type="fig" rid="F3">Figs 22</xref>, <xref ref-type="fig" rid="F8">52, 55</xref>, <xref ref-type="fig" rid="F9">58, 61</xref>, <xref ref-type="fig" rid="F11">77</xref>, <xref ref-type="fig" rid="F12">89, 92</xref>), but rarely slightly convex (<xref ref-type="fig" rid="F2">Fig. 16</xref>); if 1.1 times then hind basitarsus 2.8–3.5 times as wide as second hind tarsal segment (<xref ref-type="fig" rid="F6">Figs 40</xref>, <xref ref-type="fig" rid="F8">49</xref>, <xref ref-type="fig" rid="F10">74</xref>)</td><td rowspan="1" colspan="1">11</td></tr><tr><td rowspan="1" colspan="1">2</td><td rowspan="1" colspan="1">Dorso-apically hind basitarsus strongly protruding, beyond apex of second tarsal segment (<xref ref-type="fig" rid="F10">Fig. 71</xref>); scutellum distinctly convex; maxillary palp 0.7–0.8 times as long as height of head; [head weakly excavate medio-posteriorly in dorsal view; hind tibial spurs yellowish-brown]; Singapore, East and West Malaysia, Laos, *Vietnam</td><td rowspan="1" colspan="1"><italic><tp:taxon-name>Hartemita singaporensis</tp:taxon-name></italic> (Mao, 1945)<!--PageBreak--></td></tr><tr><td rowspan="1" colspan="1">–</td><td rowspan="1" colspan="1">Dorso-apically hind basitarsus weakly or not protruding, not surpassing middle of second tarsal segment (<xref ref-type="fig" rid="F1">Figs 5</xref>, <xref ref-type="fig" rid="F4">28</xref>, <xref ref-type="fig" rid="F7">46</xref>, <xref ref-type="fig" rid="F9">64</xref>, <xref ref-type="fig" rid="F10">67</xref>, <xref ref-type="fig" rid="F12">86</xref>); scutellum slightly convex or flat; maxillary palp 1.0–1.5 times as long as height of head</td><td rowspan="1" colspan="1">3</td></tr><tr><td rowspan="1" colspan="1">3</td><td rowspan="1" colspan="1">Ventral margin of clypeus curved medially (<xref ref-type="fig" rid="F1">Figs 4</xref>, <xref ref-type="fig" rid="F4">23</xref>, <xref ref-type="fig" rid="F11">81</xref>, <xref ref-type="fig" rid="F12">84</xref>); hind basitarsus comparatively wide apically (<xref ref-type="fig" rid="F1">Figs 5</xref>, <xref ref-type="fig" rid="F4">28</xref>, <xref ref-type="fig" rid="F11">83</xref>), but in <italic><tp:taxon-name>Hartemita chinensis</tp:taxon-name></italic> less so (<xref ref-type="fig" rid="F1">Fig. 86</xref>)</td><td rowspan="1" colspan="1">4</td></tr><tr><td rowspan="1" colspan="1">–</td><td rowspan="1" colspan="1">Ventral margin of clypeus more or less concave or straight medially (<xref ref-type="fig" rid="F7">Figs 41</xref>, <xref ref-type="fig" rid="F9">62</xref>, <xref ref-type="fig" rid="F11">78</xref>); hind basitarsus comparatively wide apically (<xref ref-type="fig" rid="F7">Figs 46</xref>, <xref ref-type="fig" rid="F9">64</xref>, <xref ref-type="fig" rid="F10">67</xref>, <xref ref-type="fig" rid="F11">80</xref>)</td><td rowspan="1" colspan="1">8</td></tr><tr><td rowspan="1" colspan="1">4</td><td rowspan="1" colspan="1">Maxillary palp about 1.3 times as long as height of head; hind basitarsus 2.3–2.5 times as long as wide, 4.4–5.0 times as wide as second tarsal segment and 1.4–1.5 times as long as width of apex of hind tibia (<xref ref-type="fig" rid="F1">Figs 5</xref>, <xref ref-type="fig" rid="F4">28</xref>, <xref ref-type="fig" rid="F11">83</xref>); propleuron entirely yellow; hind coxa with one black spot</td><td rowspan="1" colspan="1">5</td></tr><tr><td rowspan="1" colspan="1">–</td><td rowspan="1" colspan="1">Maxillary palp about as long as height of head; hind basitarsus 2.8–3.0 times as long as wide, 3.6 times as wide as second tarsal segment and about 1.2 times as long as width of apex of hind tibia (<xref ref-type="fig" rid="F12">Fig. 86</xref>); propleuron with a blackish spot posteriorly; hind coxa with two black spots; [mesosternum black; third hind tarsal segment of female 1.2–1.3 times longer than wide]; Oriental China</td><td rowspan="1" colspan="1"><italic><tp:taxon-name>Hartemita chinensis</tp:taxon-name></italic> Chen, He &amp; Ma, 1998</td></tr><tr><td rowspan="1" colspan="1">5</td><td rowspan="1" colspan="1">Hind basitarsus about 2.3 times as long as remaining tarsal segments and 1.2 times as wide as apex of hind tibia (<xref ref-type="fig" rid="F11">Fig. 83</xref>); third hind tarsal segment of female slightly longer than wide; mesosternum yellow; scutellar sulcus with 3 carinae; hind tarsal claws with 3–4 teeth; Oriental China</td><td rowspan="1" colspan="1"><italic><tp:taxon-name>Hartemita flava</tp:taxon-name></italic> Chen, He &amp; Ma, 1998</td></tr><tr><td rowspan="1" colspan="1">–</td><td rowspan="1" colspan="1">Hind basitarsus about 1.8 times as long as remaining tarsal segments and 1.3–1.4 times as wide as apex of hind tibia (<xref ref-type="fig" rid="F1">Figs 5</xref>, <xref ref-type="fig" rid="F4">28</xref>); third hind tarsal segment of female about twice as long as wide; mesosternum black; scutellar sulcus with 5–6 carinae; hind tarsal claws with 5–8 teeth</td><td rowspan="1" colspan="1">6</td></tr><tr><td rowspan="1" colspan="1">7</td><td rowspan="1" colspan="1">Hind tarsal claws with 8 large teeth (<xref ref-type="fig" rid="F1">Fig. 8</xref>); face finely punctate; hind basitarsus largely blackish (<xref ref-type="fig" rid="F1">Fig. 5</xref>); temples parallel-sided (<xref ref-type="fig" rid="F1">Fig. 7</xref>) and slightly punctate; Philippines, Japan</td><td rowspan="1" colspan="1"><italic><tp:taxon-name>Hartemita muirii</tp:taxon-name></italic> (Fullaway, 1919)</td></tr><tr><td rowspan="1" colspan="1">–</td><td rowspan="1" colspan="1">Hind tarsal claws with 5 large teeth (<xref ref-type="fig" rid="F4">Fig. 27</xref>); face rugose-punctate; hind basitarsus only apically blackish (<xref ref-type="fig" rid="F4">Fig. 28</xref>); temples rather bulging (<xref ref-type="fig" rid="F4">Fig. 23</xref>), roughly punctate dorsally and rugose-punctate ventrally; Vietnam</td><td rowspan="1" colspan="1"><italic><tp:taxon-name>Hartemita khuatbaolinhae</tp:taxon-name></italic> sp. n.</td></tr><tr><td rowspan="1" colspan="1">8</td><td rowspan="1" colspan="1">Second-fourth hind tarsal segments slender, distinctly longer than wide (<xref ref-type="fig" rid="F9">Fig. 64</xref>); dorsal side of hind basitarsus distinctly more curved than nearly straight ventral side and with a rather distinct apical prominence (<xref ref-type="fig" rid="F9">Fig. 64</xref>); hind femur yellow; [posterior half of notauli widely crenulate; frons entirely smooth]; Oriental China, Nepal</td><td rowspan="1" colspan="1"><italic><tp:taxon-name>Hartemita townesi</tp:taxon-name></italic> Dangerfield &amp; Austin, 1990</td></tr><tr><td rowspan="1" colspan="1">–</td><td rowspan="1" colspan="1">Second-fourth hind tarsal segments robust, slightly longer than wide (<xref ref-type="fig" rid="F7">Figs 46</xref>, <xref ref-type="fig" rid="F10">67</xref>, <xref ref-type="fig" rid="F11">80</xref>); dorsal side of hind basitarsus similar to ventral side and truncate apically, without apical prominence (<xref ref-type="fig" rid="F7">Figs 46</xref>, <xref ref-type="fig" rid="F10">67</xref>, <xref ref-type="fig" rid="F11">80</xref>); hind femur largely dark brown or black dorsally</td><td rowspan="1" colspan="1">9<!--PageBreak--></td></tr><tr><td rowspan="1" colspan="1">9</td><td rowspan="1" colspan="1">Hind basitarsus elliptical (<xref ref-type="fig" rid="F10">Fig. 67</xref>); face distinctly punctate; mesopleuron below precoxal sulcus coarsely punctate; basal and apical quarter of hind tibia and largely spurs dark brown (<xref ref-type="fig" rid="F10">Fig. 67</xref>); Brunei, *East Malaysia</td><td rowspan="1" colspan="1"><italic><tp:taxon-name>Hartemita bruneiensis</tp:taxon-name></italic> Dangerfield &amp; Austin, 1990</td></tr><tr><td rowspan="1" colspan="1">–</td><td rowspan="1" colspan="1">Hind basitarsus nearly parallel-sided (<xref ref-type="fig" rid="F7">Figs 46</xref>, <xref ref-type="fig" rid="F11">80</xref>); face punctulate or sparsely punctate; mesopleuron below precoxal sulcus rugulose-punctulate or smooth; hind tibia mainly and spurs yellowish-brown (<xref ref-type="fig" rid="F7">Figs 46</xref>, <xref ref-type="fig" rid="F11">80</xref>)</td><td rowspan="1" colspan="1">10</td></tr><tr><td rowspan="1" colspan="1">10</td><td rowspan="1" colspan="1">Head in dorsal view comparatively short and occiput weakly concave (<xref ref-type="fig" rid="F11">Fig. 79</xref>); pronotum coarsely rugose-striate; POL 1.2–1.3 times diameter of posterior ocellus; dark part of hind basitarsus close to base of basitarsus (<xref ref-type="fig" rid="F11">Fig. 80</xref>); mesopleuron below precoxal sulcus densely rugulose-punctulate; Japan, South Korea</td><td rowspan="1" colspan="1"><italic><tp:taxon-name>Hartemita nigrotestacea</tp:taxon-name></italic> Belokobylskij &amp; Ku, 2001</td></tr><tr><td rowspan="1" colspan="1">–</td><td rowspan="1" colspan="1">Head in dorsal view comparatively long and occiput distinctly concave (<xref ref-type="fig" rid="F7">Fig. 42</xref>); pronotum largely smooth except for median groove; POL 1.6 times diameter of posterior ocellus; dark part of hind basitarsus distinctly removed from base of basitarsus (<xref ref-type="fig" rid="F7">Fig. 46</xref>); mesopleuron below precoxal sulcus smooth; Vietnam</td><td rowspan="1" colspan="1"><italic><tp:taxon-name>Hartemita vietnamica</tp:taxon-name></italic> sp. n.</td></tr><tr><td rowspan="1" colspan="1">11</td><td rowspan="1" colspan="1">Ventral margin of clypeus more or less curved medio-ventrally (<xref ref-type="fig" rid="F11">Figs 75</xref>, <xref ref-type="fig" rid="F12">90</xref>) and hind basitarsus 0.8 times wider than apex of hind tibia (<xref ref-type="fig" rid="F11">Figs 77</xref>, <xref ref-type="fig" rid="F12">92</xref>) and 2.2–2.3 times wider than second hind tarsal segment</td><td rowspan="1" colspan="1">12</td></tr><tr><td rowspan="1" colspan="1">–</td><td rowspan="1" colspan="1">Hind basitarsus 0.9–1.1 times wider than apex of hind tibia (<xref ref-type="fig" rid="F2">Figs 16</xref>, <xref ref-type="fig" rid="F3">22</xref>, <xref ref-type="fig" rid="F6">40</xref>, <xref ref-type="fig" rid="F8">49, 52, 55</xref>, <xref ref-type="fig" rid="F9">58, 61</xref>, <xref ref-type="fig" rid="F10">74</xref>, <xref ref-type="fig" rid="F12">89</xref>) and 2.5–4.0 times wider than second hind tarsal segment, if rarely 0.8 times wider than apex of hind tibia then usually ventral margin of clypeus straight medio-ventrally or nearly so (<xref ref-type="fig" rid="F8">Fig. 50</xref>)</td><td rowspan="1" colspan="1">13</td></tr><tr><td rowspan="1" colspan="1">12</td><td rowspan="1" colspan="1">Hind basitarsus about 1.2 times as long as remaining tarsal segments (<xref ref-type="fig" rid="F12">Fig. 92</xref>); hind basitarsus of male about 5 times as long as wide; face distinctly punctate; fourth hind tarsal segment of male distinctly longer than wide (<xref ref-type="fig" rid="F12">Fig. 92</xref>; female unknown); [maxillary palp about as long as height of head]; Oriental China</td><td rowspan="1" colspan="1"><italic><tp:taxon-name>Hartemita punctata</tp:taxon-name></italic> Chen, He &amp; Ma, 1998</td></tr><tr><td rowspan="1" colspan="1">–</td><td rowspan="1" colspan="1">Hind basitarsus about 1.5 times as long as remaining tarsal segments (<xref ref-type="fig" rid="F11">Fig. 77</xref>); hind basitarsus of male about 4 times as long as wide; face faint transverse rugae; fourth hind tarsal segment of male slightly wider than long (<xref ref-type="fig" rid="F11">Fig. 77</xref>; female unknown); India</td><td rowspan="1" colspan="1"><italic><tp:taxon-name>Hartemita buteae</tp:taxon-name></italic> Ahmad &amp; Shujauddin, 2004</td></tr><tr><td rowspan="1" colspan="1">13</td><td rowspan="1" colspan="1">Hind basitarsus comparatively wide and its apical half largely yellowish (<xref ref-type="fig" rid="F2">Fig. 16</xref>); hind basitarsus 4.0 times as wide as second hind tarsal segment (<xref ref-type="fig" rid="F2">Fig. 16</xref>); occiput deeply concave (<xref ref-type="fig" rid="F2">Fig. 13</xref>); [scutellar sulcus with 5–6 carinae; hind tarsal claws with 5–6 teeth]; Vietnam</td><td rowspan="1" colspan="1"><italic><tp:taxon-name>Hartemita coffeana</tp:taxon-name></italic> sp. n.</td></tr><tr><td rowspan="1" colspan="1">–</td><td rowspan="1" colspan="1">Hind basitarsus comparatively narrow elliptical and its apical half more or less blackish or dark brown (<xref ref-type="fig" rid="F13">Figs 22</xref>, <xref ref-type="fig" rid="F6">40</xref>, <xref ref-type="fig" rid="F8">49, 52</xref>, <xref ref-type="fig" rid="F9">58, 61</xref>, <xref ref-type="fig" rid="F10">74</xref>), but yellowish-brown in <italic><tp:taxon-name>Hartemita basilaris</tp:taxon-name></italic> (<xref ref-type="fig" rid="F8">Fig. 55</xref>); hind basitarsus 2.8–3.3 times as wide as second hind tarsal segment (<xref ref-type="fig" rid="F3">Figs 22</xref>, <xref ref-type="fig" rid="F6">40</xref>, <xref ref-type="fig" rid="F8">49, 52</xref>, <xref ref-type="fig" rid="F9">58, 61</xref>, <xref ref-type="fig" rid="F10">74</xref>, <xref ref-type="fig" rid="F12">89</xref>); occiput slightly to moderately concave (<xref ref-type="fig" rid="F3">Figs 18</xref>, <xref ref-type="fig" rid="F6">36</xref>, <xref ref-type="fig" rid="F8">48, 51</xref>, <xref ref-type="fig" rid="F9">57, 60</xref>, <xref ref-type="fig" rid="F10">73</xref>), but deeply so in <italic><tp:taxon-name>Hartemita excavata</tp:taxon-name></italic> (<xref ref-type="fig" rid="F12">Fig. 88</xref>)</td><td rowspan="1" colspan="1">14</td><!--PageBreak--></tr><tr><td rowspan="1" colspan="1">14</td><td rowspan="1" colspan="1">Ventral margin of clypeus weakly but evenly curved medially (<xref ref-type="fig" rid="F8">Figs 53</xref>, <xref ref-type="fig" rid="F9">56, 59</xref>); temple largely smooth, but coarsely punctate in <italic><tp:taxon-name>Hartemita basilaris</tp:taxon-name></italic>; hind basitarsus distinctly narrowed apically (<xref ref-type="fig" rid="F8">Figs 55</xref>, <xref ref-type="fig" rid="F9">58</xref>), but slightly so in <italic><tp:taxon-name>Hartemita chapini</tp:taxon-name></italic> (<xref ref-type="fig" rid="F9">Fig. 61</xref>); length of body 6–9 mm, but in <italic><tp:taxon-name>Hartemita chapini</tp:taxon-name></italic> up to 5 mm</td><td rowspan="1" colspan="1">15</td></tr><tr><td rowspan="1" colspan="1">–</td><td rowspan="1" colspan="1">Ventral margin of clypeus nearly straight to slightly concave medially (<xref ref-type="fig" rid="F3">Figs 17</xref>, <xref ref-type="fig" rid="F6">35</xref>, <xref ref-type="fig" rid="F8">47, 50</xref>; <xref ref-type="fig" rid="F10">72</xref>, <xref ref-type="fig" rid="F12">87</xref>); temple more or less punctate; hind basitarsus slightly narrowed apically (<xref ref-type="fig" rid="F3">Figs 22</xref>, <xref ref-type="fig" rid="F6">40</xref>, <xref ref-type="fig" rid="F8">49, 52</xref>, <xref ref-type="fig" rid="F10">74</xref>, <xref ref-type="fig" rid="F12">89</xref>); length of body 4.0–6.3 mm</td><td rowspan="1" colspan="1">18</td></tr><tr><td rowspan="1" colspan="1">15</td><td rowspan="1" colspan="1">Head coarsely punctate (<xref ref-type="fig" rid="F8">Fig. 53</xref>); hind basitarsus largely yellowish-brown; dorsal margin of clypeus evenly curved (<xref ref-type="fig" rid="F8">Fig. 53</xref>); second-fifth hind tarsal segments less slender (<xref ref-type="fig" rid="F8">Fig. 55</xref>); vein SR1 of fore wing almost vertical basally; [hind coxa with two black spots dorsally]; Indonesia, *East Malaysia</td><td rowspan="1" colspan="1"><italic><tp:taxon-name>Hartemita basilaris</tp:taxon-name></italic> Dangerfield &amp; Austin, 1990</td></tr><tr><td rowspan="1" colspan="1">–</td><td rowspan="1" colspan="1">Head smooth or mainly finely punctate (<xref ref-type="fig" rid="F9">Figs 56, 59</xref>); hind basitarsus largely dark brown or blackish; dorsal margin of clypeus straight or slightly sinuate (<xref ref-type="fig" rid="F9">Figs 56, 59</xref>); second-fifth hind tarsal segments slender (<xref ref-type="fig" rid="F9">Figs 58, 61</xref>); vein SR1 of fore wing distinctly oblique basally</td><td rowspan="1" colspan="1">16</td></tr><tr><td rowspan="1" colspan="1">16</td><td rowspan="1" colspan="1">Outer side of hind tibia partly dark brown apically (<xref ref-type="fig" rid="F9">Fig. 61</xref>); second submarginal cell of fore wing 3.3–4.0 times as long as wide near level of vein r; second-fifth hind tarsal segment less robust (<xref ref-type="fig" rid="F9">Fig. 61</xref>); anterior transverse carina of propodeum absent; length of body 5.0–6.1 mm]; Philippines</td><td rowspan="1" colspan="1"><italic><tp:taxon-name>Hartemita chapini</tp:taxon-name></italic> (Mao, 1945)</td></tr><tr><td rowspan="1" colspan="1">–</td><td rowspan="1" colspan="1">Outer side of hind tibia (except for dark brown basal ring) yellowish apically (<xref ref-type="fig" rid="F13">Figs 96</xref>, <xref ref-type="fig" rid="F14">100</xref>); second submarginal cell of fore wing 3.6–4.6 times as long as wide near level of vein r; anterior transverse carina of propodeum more or less developed; length of body 6–9 mm</td><td rowspan="1" colspan="1">17</td></tr><tr><td rowspan="1" colspan="1">17</td><td rowspan="1" colspan="1">Mesoscutum completely black near notauli (<xref ref-type="fig" rid="F13">Fig. 95</xref>); OOL black (<xref ref-type="fig" rid="F13">Fig. 93</xref>); ovipositor sheath dark brown; anterior transverse carina of propodeum moderately to weakly developed Indonesia, East and West Malaysia</td><td rowspan="1" colspan="1"><italic><tp:taxon-name>Hartemita latipes</tp:taxon-name></italic> Cameron, 1910</td></tr><tr><td rowspan="1" colspan="1">–</td><td rowspan="1" colspan="1">Mesoscutum brownish-yellow near notauli (<xref ref-type="fig" rid="F14">Fig. 99</xref>); OOL yellow (<xref ref-type="fig" rid="F14">Fig. 97</xref>); ovipositor sheath yellowish-brown; anterior transverse carina of propodeum coarsely developed; [apical rim of clypeus in Chinese specimens brownish-yellow]; Oriental China, Vietnam, Nepal</td><td rowspan="1" colspan="1"><italic><tp:taxon-name>Hartemita maculata</tp:taxon-name></italic> sp. n.</td></tr><tr><td rowspan="1" colspan="1">18</td><td rowspan="1" colspan="1">Hind basitarsus 2.0–2.3 times as long as remainder of tarsus (<xref ref-type="fig" rid="F8">Figs 49</xref>, <xref ref-type="fig" rid="F10">74</xref>); inner hind spur 0.5–0.6 times as long as hind basitarsus; maxillary palp about 1.3 times as long as height of head</td><td rowspan="1" colspan="1">19</td></tr><tr><td rowspan="1" colspan="1">–</td><td rowspan="1" colspan="1">Hind basitarsus 1.4–1.8 times as long as remainder of tarsus (<xref ref-type="fig" rid="F3">Figs 22</xref>, <xref ref-type="fig" rid="F6">40</xref>, <xref ref-type="fig" rid="F8">52</xref>, <xref ref-type="fig" rid="F12">89</xref>); inner hind spur 0.7 times as long as hind basitarsus; maxillary palp about as long as height of head or slightly shorter, but 1.3–1.4 times as long in <italic><tp:taxon-name>Hartemita rhadinotarsa</tp:taxon-name></italic> and <italic><tp:taxon-name>Hartemita similis</tp:taxon-name></italic></td><td rowspan="1" colspan="1">20</td></tr><tr><td rowspan="1" colspan="1">19</td><td rowspan="1" colspan="1">Clypeus concave medio-ventrally (<xref ref-type="fig" rid="F8">Fig. 47</xref>); second submarginal cell of fore wing about 4 times as long as wide; medio-posteriorly mesoscutum with a wide depressed area; Philippines</td><td rowspan="1" colspan="1"><italic><tp:taxon-name>Hartemita rudis</tp:taxon-name></italic> (Mao, 1945)<!--PageBreak--></td></tr><tr><td rowspan="1" colspan="1">–</td><td rowspan="1" colspan="1">Clypeus truncate and protruding medio-ventrally (<xref ref-type="fig" rid="F10">Fig. 72</xref>); second submarginal cell of fore wing 3.3–3.4 times as long as wide; mesoscutum medio-posteriorly without a wide depressed area; Far East Russia</td><td rowspan="1" colspan="1"><italic><tp:taxon-name>Hartemita spasskensis</tp:taxon-name></italic> Belokobylskij, 2005</td></tr><tr><td rowspan="1" colspan="1">20</td><td rowspan="1" colspan="1">Tarsal claws with 5–6 teeth; hind tibia yellow apically; [second and third metasomal tergites with black spots laterally; second submarginal cell of fore wing 3.0–3.3 times as long as wide]; Oriental China</td><td rowspan="1" colspan="1"><italic><tp:taxon-name>Hartemita excavata</tp:taxon-name></italic> Chen, He &amp; Ma, 1998</td></tr><tr><td rowspan="1" colspan="1">–</td><td rowspan="1" colspan="1">Tarsal claws with 2–4 teeth (<xref ref-type="fig" rid="F3">Figs 21</xref>, <xref ref-type="fig" rid="F6">39</xref>); hind tibia dark brown apically (<xref ref-type="fig" rid="F3">Figs 22</xref>, <xref ref-type="fig" rid="F6">40</xref>, <xref ref-type="fig" rid="F8">52</xref>)</td><td rowspan="1" colspan="1">21</td></tr><tr><td rowspan="1" colspan="1">21</td><td rowspan="1" colspan="1">Second and third metasomal tergites black laterally; vein 3-SR of fore wing 2.3–2.4 times as long as vein 2-SR and 0.7 times as long as vein SR1 (<xref ref-type="fig" rid="F6">Fig. 37</xref>); Vietnam</td><td rowspan="1" colspan="1"><italic><tp:taxon-name>Hartemita similis</tp:taxon-name></italic> sp. n.</td></tr><tr><td rowspan="1" colspan="1">–</td><td rowspan="1" colspan="1">Second and third tergites brownish-yellow laterally; vein 3-SR of fore wing 1.5–1.7 times as long as vein 2-SR and 0.5–0.6 times as long as vein SR1 (<xref ref-type="fig" rid="F3">Fig. 19</xref>)</td><td rowspan="1" colspan="1">22</td></tr><tr><td rowspan="1" colspan="1">22</td><td rowspan="1" colspan="1">Apical 0.3–0.4 of hind tibia dark brown or blackish (<xref ref-type="fig" rid="F8">Fig. 52</xref>); vein 1-SR of fore wing gradually merging into vein 1-M; mesoscutum with 3 blackish patches; India, Nepal, Indonesia</td><td rowspan="1" colspan="1"><italic><tp:taxon-name>Hartemita rhadinotarsa</tp:taxon-name></italic> Dangerfield &amp; Austin, 1990</td></tr><tr><td rowspan="1" colspan="1">–</td><td rowspan="1" colspan="1">Apical 0.2 of hind tibia dark brown or blackish (<xref ref-type="fig" rid="F3">Fig. 22</xref>); vein 1-SR of fore wing angled with vein 1-M (<xref ref-type="fig" rid="F3">Fig. 19</xref>); mesoscutum brownish-yellow, without blackish patches; Vietnam</td><td rowspan="1" colspan="1"><italic><tp:taxon-name>Hartemita daklaka</tp:taxon-name></italic> sp. n.</td></tr></tbody></table></table-wrap></sec></tp:treatment-sec><tp:treatment-sec><!--Section generated to contain objects referenced in tp:taxon-treatment.--><fig id="F1" position="float" orientation="portrait"><label>Figures 1–11.</label><caption><p><italic><tp:taxon-name>Hartemita muirii</tp:taxon-name></italic> (Fullaway), female, holotype. <bold>1</bold> wings <bold>2</bold> metanotum dorsal <bold>3</bold> first-third metasomal tergites dorsal <bold>4</bold> head frontal <bold>5</bold> hind leg <bold>6</bold> mesosoma dorsal <bold>7</bold> head dorsal <bold>8</bold> outer hind claw <bold>9</bold> antenna <bold>10</bold> apex of antenna <bold>11</bold> habitus lateral. 1, 5, 9, 11: 1.0 × scale bar 2: 2.6 × 3, 4, 6, 7: 1.3 × 8, 10: 5.0 ×.</p></caption><graphic xmlns:xlink="http://www.w3.org/1999/xlink" xlink:href="ZooKeys-102-019-g001.jpg" position="float" orientation="portrait" xlink:type="simple"/></fig><fig id="F2" position="float" orientation="portrait"><label>Figures 12–16.</label><caption><p><italic><tp:taxon-name>Hartemita coffeana</tp:taxon-name></italic> sp. n., female, holotype. <bold>12</bold> head frontal <bold>13</bold> head dorsal <bold>14</bold> fore wing <bold>15</bold> metanotum dorsal <bold>16</bold> hind tibia and tarsus.</p></caption><graphic xmlns:xlink="http://www.w3.org/1999/xlink" xlink:href="ZooKeys-102-019-g002.jpg" position="float" orientation="portrait" xlink:type="simple"/></fig><fig id="F3" position="float" orientation="portrait"><label>Figures 17–22.</label><caption><p><italic><tp:taxon-name>Hartemita daklaka</tp:taxon-name></italic> sp. n., male, holotype. <bold>17</bold> head frontal <bold>18</bold> head dorsal <bold>19</bold> fore wing <bold>20</bold> metanotum dorsal <bold>21</bold> hind tarsal claw <bold>22</bold> hind tibia and tarsus.</p></caption><graphic xmlns:xlink="http://www.w3.org/1999/xlink" xlink:href="ZooKeys-102-019-g003.jpg" position="float" orientation="portrait" xlink:type="simple"/></fig><fig id="F4" position="float" orientation="portrait"><label>Figures 23–28.</label><caption><p><italic><tp:taxon-name>Hartemita khuatbaolinhae</tp:taxon-name></italic> sp. n., female, holotype. <bold>23</bold> head frontal <bold>24</bold> head dorsal <bold>25</bold> fore wing <bold>26</bold> metanotum dorsal <bold>27</bold> hind tarsal claw <bold>28</bold> hind tibia and tarsus.</p></caption><graphic xmlns:xlink="http://www.w3.org/1999/xlink" xlink:href="ZooKeys-102-019-g004.jpg" position="float" orientation="portrait" xlink:type="simple"/></fig><fig id="F5" position="float" orientation="portrait"><label>Figures 29–34.</label><caption><p><italic><tp:taxon-name>Hartemita maculata</tp:taxon-name></italic> sp. n., female, holotype. <bold>29</bold> head frontal <bold>30</bold> head dorsal <bold>31</bold> fore wing <bold>32</bold> hind tarsal claw <bold>33</bold> metanotum dorsal <bold>34</bold> hind tibia and tarsus.</p></caption><graphic xmlns:xlink="http://www.w3.org/1999/xlink" xlink:href="ZooKeys-102-019-g005.jpg" position="float" orientation="portrait" xlink:type="simple"/></fig><fig id="F6" position="float" orientation="portrait"><label>Figures 35–40.</label><caption><p><italic><tp:taxon-name>Hartemita similis</tp:taxon-name></italic> sp. n., male, holotype. <bold>35</bold> head frontal <bold>36</bold> head dorsal <bold>37</bold> fore wing <bold>38</bold> metanotum dorsal <bold>39</bold> hind tarsal claw <bold>40</bold> hind tibia and tarsus.</p></caption><graphic xmlns:xlink="http://www.w3.org/1999/xlink" xlink:href="ZooKeys-102-019-g006.jpg" position="float" orientation="portrait" xlink:type="simple"/></fig><fig id="F7" position="float" orientation="portrait"><label>Figures 41–46.</label><caption><p><italic><tp:taxon-name>Hartemita vietnamica</tp:taxon-name></italic> sp. n., male, holotype. <bold>41</bold> head frontal <bold>42</bold> head dorsal <bold>43</bold> fore wing <bold>44</bold> metanotum dorsal <bold>45</bold> hind tarsal claw <bold>46</bold> hind tibia and tarsus.</p></caption><graphic xmlns:xlink="http://www.w3.org/1999/xlink" xlink:href="ZooKeys-102-019-g007.jpg" position="float" orientation="portrait" xlink:type="simple"/></fig><fig id="F8" position="float" orientation="portrait"><label>Figures 47–55.</label><caption><p>47–49 <italic><tp:taxon-name>Hartemita rudis</tp:taxon-name></italic>(Mao), female, holotype. <bold>50–52.</bold> <italic><tp:taxon-name>Hartemita rhadinotarsa</tp:taxon-name></italic>Dangerfield &amp; Austin, female, paratype. <bold>53–55.</bold> <italic><tp:taxon-name>Hartemita basilaris</tp:taxon-name></italic>Dangerfield &amp; Austin, female, holotype. <bold>47, 50, 53</bold> head frontal <bold>48, 51, 54</bold> head dorsal <bold>49, 52, 55</bold> hind tibia and tarsus lateral. After <xref ref-type="bibr" rid="B9">Dangerfield and Austin (1990)</xref>.</p></caption><graphic xmlns:xlink="http://www.w3.org/1999/xlink" xlink:href="ZooKeys-102-019-g008.jpg" position="float" orientation="portrait" xlink:type="simple"/></fig><fig id="F9" position="float" orientation="portrait"><label>Figures 56–64.</label><caption><p>56–58. <italic><tp:taxon-name>Hartemita maculata</tp:taxon-name></italic> sp. n., female. <bold>59–61.</bold> <italic><tp:taxon-name>Hartemita chapini</tp:taxon-name></italic>Dangerfield &amp; Austin, female. <bold>62–64</bold>. <italic><tp:taxon-name>Hartemita basilaris</tp:taxon-name></italic>Dangerfield &amp; Austin, female, holotype. <bold>56, 59, 62</bold> head frontal <bold>57, 60, 63</bold> head dorsal <bold>58, 61, 64</bold> hind tibia and tarsus lateral. After <xref ref-type="bibr" rid="B9">Dangerfield and Austin (1990)</xref>.</p></caption><graphic xmlns:xlink="http://www.w3.org/1999/xlink" xlink:href="ZooKeys-102-019-g009.jpg" position="float" orientation="portrait" xlink:type="simple"/></fig><fig id="F10" position="float" orientation="portrait"><label>Figures 65–74.</label><caption><p>65–67. <italic><tp:taxon-name>Hartemita bruneiensis</tp:taxon-name></italic>Dangerfield &amp; Austin, male, holotype. <bold>68–71.</bold> <italic><tp:taxon-name>Hartemita singaporensis</tp:taxon-name></italic> (Mao), female. <bold>72–74.</bold> <italic><tp:taxon-name>Hartemita spasskensis</tp:taxon-name></italic>Belokobylskij, female, holotype. <bold>65</bold> mesonotum and metanotum dorsal <bold>68, 72</bold> head frontal <bold>66, 69, 73</bold> head dorsal <bold>67, 71, 74</bold> hind tibia and tarsus lateral <bold>70</bold> hind tarsal claw. Figures <bold>65–69, 71</bold> after <xref ref-type="bibr" rid="B9">Dangerfield and Austin (1990)</xref> and <bold>72–74</bold> after <xref ref-type="bibr" rid="B4">Belokobylskij (2005)</xref></p></caption><graphic xmlns:xlink="http://www.w3.org/1999/xlink" xlink:href="ZooKeys-102-019-g010.jpg" position="float" orientation="portrait" xlink:type="simple"/></fig><fig id="F11" position="float" orientation="portrait"><label>Figures 75–83.</label><caption><p>75–77. <italic><tp:taxon-name>Hartemita buteae</tp:taxon-name></italic>Ahmad &amp; Shujauddin, male, holotype. <bold>78–80</bold>. <italic><tp:taxon-name>Hartemita nigrotestacea</tp:taxon-name></italic> Belokobylskij &amp; Ku, female. <bold>81–83</bold>. <italic><tp:taxon-name>Hartemita flava</tp:taxon-name></italic>Chen, He &amp; Ma. <bold>75, 78, 83</bold> head frontal <bold>76, 79, 82</bold> head dorsal <bold>77, 80, 83</bold> hind tibia and tarsus lateral. Figures <bold>75–77</bold> after <xref ref-type="bibr" rid="B2">Ahmad and Shujauddin (2004)</xref>, <bold>78–80</bold> after <xref ref-type="bibr" rid="B3">Belokobylskij and Ku (2001)</xref> and 81–83 after <xref ref-type="bibr" rid="B6">Chen, He and Ma (1998)</xref></p></caption><graphic xmlns:xlink="http://www.w3.org/1999/xlink" xlink:href="ZooKeys-102-019-g011.jpg" position="float" orientation="portrait" xlink:type="simple"/></fig><fig id="F12" position="float" orientation="portrait"><label>Figures 84–92.</label><caption><p>84–86. <italic><tp:taxon-name>Hartemita chinensis</tp:taxon-name></italic>Chen, He &amp; Ma, female. <bold>87–89</bold>. <italic><tp:taxon-name>Hartemita excavata</tp:taxon-name></italic> Chen, He &amp; Ma, male, holotype. <bold>90–92</bold>. <italic><tp:taxon-name>Hartemita punctata</tp:taxon-name></italic>Chen, He &amp; Ma, male, holotype. <bold>84, 87, 90</bold> head frontal <bold>85, 88, 91</bold> head dorsal <bold>86, 89, 92</bold> hind tibia and tarsus lateral. After <xref ref-type="bibr" rid="B6">Chen, He and Ma (1998)</xref>.</p></caption><graphic xmlns:xlink="http://www.w3.org/1999/xlink" xlink:href="ZooKeys-102-019-g012.jpg" position="float" orientation="portrait" xlink:type="simple"/></fig><fig id="F13" position="float" orientation="portrait"><label>Figures 93–96.</label><caption><p><italic><tp:taxon-name>Hartemita latipes</tp:taxon-name></italic> Cameron, male, East Malaysia (Sabah). <bold>93</bold> head dorsal <bold>94</bold> head dorsal <bold>95</bold> mesoscutum and scutellum dorsal <bold>96</bold> hind leg.</p></caption><graphic xmlns:xlink="http://www.w3.org/1999/xlink" xlink:href="ZooKeys-102-019-g013.jpg" position="float" orientation="portrait" xlink:type="simple"/></fig><fig id="F14" position="float" orientation="portrait"><label>Figures 97–100.</label><caption><p><italic><tp:taxon-name>Hartemita maculata</tp:taxon-name></italic> sp. n., male, paratype, Vietnam. <bold>97</bold> head dorsal <bold>98</bold> head dorsal <bold>99</bold> mesoscutum and scutellum dorsal <bold>100</bold> hind leg.</p></caption><graphic xmlns:xlink="http://www.w3.org/1999/xlink" xlink:href="ZooKeys-102-019-g014.jpg" position="float" orientation="portrait" xlink:type="simple"/></fig></tp:treatment-sec><ref-list><ref id="B9"><mixed-citation xmlns:xlink="http://www.w3.org/1999/xlink" xlink:type="simple"><person-group><name name-style="western"><surname>Dangerfield</surname><given-names>PC</given-names></name><name name-style="western"><surname>Austin</surname><given-names>AD</given-names></name></person-group> (<year>1990</year>)<article-title> Revision of the Oriental genus <italic>Hartemita</italic> Cameron (Hymenoptera: Braconidae: Cardiochilinae).</article-title><source>Journal of Natural History</source><volume>24</volume>:<fpage>137</fpage>-<lpage>158</lpage>. <ext-link ext-link-type="uri" xlink:href="http://dx.doi.org/10.1080/00222939000770091" xlink:type="simple">doi:10.1080/00222939000770091</ext-link></mixed-citation></ref><ref id="B4"><mixed-citation xmlns:xlink="http://www.w3.org/1999/xlink" xlink:type="simple"><!--PageBreak--><!--PageBreak--><!--PageBreak--><!--PageBreak--><person-group><name name-style="western"><surname>Belokobylskij</surname><given-names>SA</given-names></name></person-group> (<year>2005</year>)<article-title> First record of the genus <italic>Hartemita</italic> Cameron from Russia with description of a new species from the south of the Russian Far East (Hymenoptera: Braconidae, Cardiochilinae).</article-title><source>Zoosystematica Rossica</source><volume>14</volume> (<issue>1</issue>):<fpage>129</fpage>-<lpage>133</lpage>.</mixed-citation></ref><ref id="B2"><mixed-citation xmlns:xlink="http://www.w3.org/1999/xlink" xlink:type="simple"><person-group><name name-style="western"><surname>Ahmad,</surname><given-names>Shujauddin</given-names></name></person-group> (<year>2004</year>)<article-title> Taxonomic studies on Indian Cardiochilinae (Hymenoptera: Braconidae) with descriptions of five new species.</article-title><source>Oriental Insects</source><volume>38</volume>:<fpage>155</fpage>-<lpage>171</lpage>.</mixed-citation></ref><ref id="B3"><mixed-citation xmlns:xlink="http://www.w3.org/1999/xlink" xlink:type="simple"><person-group><name name-style="western"><surname>Belokobylskij</surname><given-names>SA</given-names></name><name name-style="western"><surname>Ku</surname><given-names>DS</given-names></name></person-group> (<year>2001</year>)<article-title> New species of the genus <italic>Hartemita</italic> Cameron (Hymenoptera, Braconidae, Cardiochilinae) from Korea and Japan.</article-title><source>Journal of Asia Pacific Entomology</source><volume>4</volume> (<issue>1</issue>):<fpage>27</fpage>-<lpage>30</lpage>. <ext-link ext-link-type="uri" xlink:href="http://dx.doi.org/10.1016/S1226-8615(08)60098-9" xlink:type="simple">doi:10.1016/S1226-8615(08)60098-9</ext-link></mixed-citation></ref><ref id="B6"><mixed-citation xmlns:xlink="http://www.w3.org/1999/xlink" xlink:type="simple"><person-group><name name-style="western"><surname>Chen</surname><given-names>XX</given-names></name><name name-style="western"><surname>He</surname><given-names>JH</given-names></name><name name-style="western"><surname>Ma</surname><given-names>Y</given-names></name></person-group> (<year>1998</year>)<article-title> Revision of the genus <italic>Hartemita</italic> Cameron (Hymenoptera: Braconidae: Cardiochilinae) from China.</article-title><source>Entomotaxonomia</source><volume>20</volume> (<issue>3</issue>):<fpage>208</fpage>-<lpage>218</lpage>.</mixed-citation></ref><ref id="B5"><mixed-citation xmlns:xlink="http://www.w3.org/1999/xlink" xlink:type="simple"><person-group><name name-style="western"><surname>Cameron</surname><given-names>P</given-names></name></person-group> (<year>1910</year>)<article-title> On some Asiatic species of the subfamilies Spathiinae, Doryctinae, Rhogadinae, Cardiochilinae and Macrocentrinae in the Royal Berlin Zoological Museum.</article-title><source>Wiener Entomologische Zeitschrift</source><volume>29</volume>:<fpage>93</fpage>-<lpage>100</lpage>.</mixed-citation></ref><ref id="B11"><mixed-citation xmlns:xlink="http://www.w3.org/1999/xlink" xlink:type="simple"><person-group><name name-style="western"><surname>Fullaway</surname><given-names>DT</given-names></name></person-group> (<year>1919</year>)<article-title> New genera and species of Braconidae, mostly Malayan.</article-title><source>Journal of the Straits Branch of the Royal Asiatic Society</source><volume>80</volume>:<fpage>39</fpage>-<lpage>59</lpage>.</mixed-citation></ref></ref-list></tp:taxon-treatment>
