# Supplementary material for: Review of the genus Hartemita Cameron, 1910 (Hymenoptera, Braconidae, Cardiochilinae), with the description of six new species from Vietnam
Source: Zookeys. 2011 Jun 2;(102):13–40. doi: 10.3897/zookeys.102.879 (PMC3131078; doi:10.3897/zookeys.102.879)
Supplement: XML Treatment for Hartemita coffeana [file zookeys.102.879-treatment2.xml]

<!DOCTYPE tp:taxon-treatment
  PUBLIC "-//TaxonX//DTD Taxonomic Treatment Publishing DTD v0 20100105//EN" "tax-treatment-NSO.dtd">
<tp:taxon-treatment xmlns:tp="http://www.plazi.org/taxpub"><tp:treatment-meta><mixed-citation publication-type="journal"><person-group><name><surname>Long</surname><given-names>Khuat Dang</given-names></name><name><surname>van Achterberg</surname><given-names>Cornelis</given-names></name></person-group><article-title>Review of the genus <italic>Hartemita</italic> Cameron,  1910 (Hymenoptera, Braconidae, Cardiochilinae),  with the description of six new species from Vietnam</article-title><source>Zookeys</source><day>2</day><month>6</month><year>2011</year><volume>2011</volume><issue>102</issue><fpage>13</fpage><lpage>40</lpage><pub-id pub-id-type="doi">10.3897/zookeys.102.879</pub-id></mixed-citation></tp:treatment-meta><tp:nomenclature><tp:taxon-name>
                        <tp:taxon-name-part taxon-name-part-type="genus">Hartemita</tp:taxon-name-part>
                        <tp:taxon-name-part taxon-name-part-type="species">coffeana</tp:taxon-name-part>
                    <object-id xmlns:xlink="http://www.w3.org/1999/xlink" xlink:type="simple">urn:lsid:zoobank.org:act:84E385BC-439E-4A08-A798-61E3B7C464E7</object-id>
                    <object-id xmlns:xlink="http://www.w3.org/1999/xlink" xlink:type="simple">http://species-id.net/wiki/Hartemita_coffeana</object-id>
                    </tp:taxon-name><tp:taxon-status xmlns:xlink="http://www.w3.org/1999/xlink" xlink:type="simple">sp. n.</tp:taxon-status><xref ref-type="fig" rid="F2">Figs 12–16</xref></tp:nomenclature><tp:treatment-sec sec-type="Type material"><title>Type material.</title><p>Holotype, female (IEBR), “Card.059”, “[S Vietnam:] Dak Lak, Easo, coffee farm, MT, 108°37’E, 02.vii.2008, Ngo Hien”.</p></tp:treatment-sec><tp:treatment-sec sec-type="Diagnosis"><title>Diagnosis.</title><p>The new species is close to <italic><tp:taxon-name>Hartemita rhadinotarsa</tp:taxon-name></italic> Dangerfield &amp; Austin, but differs by having epistomal suture indistinctly developed, with the rugosities of the face and the punctures of the clypeus distinct (suture distinct and face and clypeus finely punctate in <italic><tp:taxon-name>Hartemita rhadinotarsa</tp:taxon-name></italic>); the occiput deeply concave (moderately concave in <italic><tp:taxon-name>Hartemita rhadinotarsa</tp:taxon-name></italic>); the hind tarsal segments (excerpt basitarsus) 0.6 times as long as hind basitarsus (0.8 times in <italic><tp:taxon-name>Hartemita rhadinotarsa</tp:taxon-name></italic>) and the hind tarsal claws with 5 teeth (2–4 teeth in <italic><tp:taxon-name>Hartemita rhadinotarsa</tp:taxon-name></italic>). Differs from <italic><tp:taxon-name>Hartemita excavata</tp:taxon-name></italic> Chen, He &amp; Ma by having the transverse diameter of the eye in dorsal view 1.3 times as long as the temple (0.9 times in <italic><tp:taxon-name>Hartemita excavata</tp:taxon-name></italic>), POL 1.5 times OD (1.3 times in <italic><tp:taxon-name>Hartemita excavata</tp:taxon-name></italic>) and the scutellar sulcus with 5 cross-carinae (3 cross-carinae in <italic><tp:taxon-name>Hartemita excavata</tp:taxon-name></italic>).</p></tp:treatment-sec><tp:treatment-sec sec-type="Description"><title>Description.</title><p>Holotype, female, body length 6.2 mm, fore wing length 7.3 mm, antenna 7.8 mm.</p><p><italic>Head</italic>. Antennal segments 52; third segment 1.2 times as long as fourth segment; length of third, fourth and penultimate segments 2.3, 1.9 and 2.0 times their width,<!--PageBreak--> respectively; head width 2.2 times its median length; occiput deeply excavate (<xref ref-type="fig" rid="F2">Fig. 13</xref>); temple behind eyes convex anteriorly, gradually narrowed posteriorly (<xref ref-type="fig" rid="F2">Fig. 13</xref>); length of temple 0.9 times transverse diameter of eye; OOL:POL:OD = 19:9:6; frons wide and with a median carina (<xref ref-type="fig" rid="F2">Fig. 13</xref>); eye glabrous, width of face 1.5 times height of eye; clypeal margin nearly straight medially, epistomal suture indistinct; malar space 1.4 times width of mandible; face largely rugose; clypeus shiny and punctate; temple very shiny and with sparse but large and discrete punctures, distance between punctures twice diameter of puncture; frons smooth laterally, striate medially and transversely rugose posteriorly.</p><p><italic>Mesosoma</italic>. Length of mesosoma 1.1 times its height; pronotal trough sparsely crenulate medially, remainder of pronotal side sparsely punctate; propleuron sparsely punctate; notauli flattened posteriorly, narrowed anteriorly and crenulate; scutellar sulcus with 5 cross-carinae; scutellum convex, punctate; median arch of metanotum with lateral cross-carinae (<xref ref-type="fig" rid="F2">Fig. 15</xref>); mesopleuron shiny, medially with sparse punctures and <!--PageBreak-->rugose-punctate anteriorly; precoxal sulcus crenulate anteriorly and rugose posteriorly; mesosternum areolate-punctate; metapleuron and propodeum rugose.</p><p><italic>Wings</italic>. Length of fore wing 2.9 times its maximum width; length of pterostigma 4.0 times its median width; r:2-SR:3-SR = 18:20:40; second submarginal cell of fore wing 3.4 times longer than its maximum width (<xref ref-type="fig" rid="F2">Fig. 14</xref>); vein 1-CU1 0.4 times as long as vein 2-CU1; vein 3-SR joining SR1 at 100°. Length of hind wing 4.3 times its width; vein M+CU 0.4 times as long as vein 1-M.</p><p><italic>Legs</italic>. Length of hind femur 4.2 times its width; length of hind tibia 4.4 times its apical width; hind basitarsus slightly produced apically (<xref ref-type="fig" rid="F2">Fig. 16</xref>), flattened, not broadly laminate, 2.8 times longer than wide and as wide as apical width of hind tibia (<xref ref-type="fig" rid="F2">Fig. 16</xref>);second-fifthhind tarsal segments 0.6 times as long as hind basitarsus; inner hind tibial spur 0.6 times as long as hind basitarsus; hind tarsal claw with 5 teeth; hind coxa and outer side of hind femur rugose-punctate; upper side of hind tibia with some spines.</p><p><italic>Metasoma</italic>. Second metasomal tergite 0.8 times as long as third tergite; ovipositor sheath short; ovipositor curved.</p><p><italic>Colour</italic>. Body yellow; scapus yellow, black apically and laterally; frons black medially, yellow laterally; stemmaticum and vertex black; temple black along occiput margin; hind femur yellow with black band on upper side; hind tibia yellow, black basally and apically; hind basitarsus yellow, black apically; hind spurs and tarsus (except basitarsus) dark brown.</p><p><italic>Male</italic>. Unknown.</p></tp:treatment-sec><tp:treatment-sec sec-type="Distribution"><title>Distribution.</title><p>S Vietnam: Dak Lak.</p></tp:treatment-sec><tp:treatment-sec sec-type="Etymology"><title>Etymology.</title><p>After the genus <italic><tp:taxon-name>Coffea</tp:taxon-name></italic> Linnaeus, because the new species was collected at a coffee farm.</p><fig id="F1" position="float" orientation="portrait"><label>Figures 1–11.</label><caption><p><italic><tp:taxon-name>Hartemita muirii</tp:taxon-name></italic> (Fullaway), female, holotype. <bold>1</bold> wings <bold>2</bold> metanotum dorsal <bold>3</bold> first-third metasomal tergites dorsal <bold>4</bold> head frontal <bold>5</bold> hind leg <bold>6</bold> mesosoma dorsal <bold>7</bold> head dorsal <bold>8</bold> outer hind claw <bold>9</bold> antenna <bold>10</bold> apex of antenna <bold>11</bold> habitus lateral. 1, 5, 9, 11: 1.0 × scale bar 2: 2.6 × 3, 4, 6, 7: 1.3 × 8, 10: 5.0 ×.</p></caption><graphic xmlns:xlink="http://www.w3.org/1999/xlink" xlink:href="ZooKeys-102-019-g001.jpg" position="float" orientation="portrait" xlink:type="simple"/></fig><fig id="F2" position="float" orientation="portrait"><label>Figures 12–16.</label><caption><p><italic><tp:taxon-name>Hartemita coffeana</tp:taxon-name></italic> sp. n., female, holotype. <bold>12</bold> head frontal <bold>13</bold> head dorsal <bold>14</bold> fore wing <bold>15</bold> metanotum dorsal <bold>16</bold> hind tibia and tarsus.</p></caption><graphic xmlns:xlink="http://www.w3.org/1999/xlink" xlink:href="ZooKeys-102-019-g002.jpg" position="float" orientation="portrait" xlink:type="simple"/></fig></tp:treatment-sec></tp:taxon-treatment>
