# Supplementary material for: Review of the genus Hartemita Cameron, 1910 (Hymenoptera, Braconidae, Cardiochilinae), with the description of six new species from Vietnam
Source: Zookeys. 2011 Jun 2;(102):13–40. doi: 10.3897/zookeys.102.879 (PMC3131078; doi:10.3897/zookeys.102.879)
Supplement: XML Treatment for Hartemita daklaka [file zookeys.102.879-treatment3.xml]

<!DOCTYPE tp:taxon-treatment
  PUBLIC "-//TaxonX//DTD Taxonomic Treatment Publishing DTD v0 20100105//EN" "tax-treatment-NSO.dtd">
<tp:taxon-treatment xmlns:tp="http://www.plazi.org/taxpub"><tp:treatment-meta><mixed-citation publication-type="journal"><person-group><name><surname>Long</surname><given-names>Khuat Dang</given-names></name><name><surname>van Achterberg</surname><given-names>Cornelis</given-names></name></person-group><article-title>Review of the genus <italic>Hartemita</italic> Cameron,  1910 (Hymenoptera, Braconidae, Cardiochilinae),  with the description of six new species from Vietnam</article-title><source>Zookeys</source><day>2</day><month>6</month><year>2011</year><volume>2011</volume><issue>102</issue><fpage>13</fpage><lpage>40</lpage><pub-id pub-id-type="doi">10.3897/zookeys.102.879</pub-id></mixed-citation></tp:treatment-meta><tp:nomenclature><tp:taxon-name>
                        <tp:taxon-name-part taxon-name-part-type="genus">Hartemita</tp:taxon-name-part>
                        <tp:taxon-name-part taxon-name-part-type="species">daklaka</tp:taxon-name-part>
                        <object-id xmlns:xlink="http://www.w3.org/1999/xlink" xlink:type="simple">urn:lsid:zoobank.org:act:EA72044F-96F5-4DEA-994F-BB73E93D9CB8</object-id>
                        <object-id xmlns:xlink="http://www.w3.org/1999/xlink" xlink:type="simple">http://species-id.net/wiki/Hartemita_daklaka</object-id>
                    </tp:taxon-name><tp:taxon-status xmlns:xlink="http://www.w3.org/1999/xlink" xlink:type="simple">sp. n.</tp:taxon-status><xref ref-type="fig" rid="F3">Figs 17–22</xref></tp:nomenclature><tp:treatment-sec sec-type="Type material"><title>Type material.</title><p>Holotype, male (IEBR), “Card.058”, “[S Vietnam:] Dak Lak, Easo, coffee farm, MT, 108°37’E, 02.vii.2008, Ngo Hien”.</p></tp:treatment-sec><tp:treatment-sec sec-type="Diagnosis"><title>Diagnosis.</title><p>Occiput moderately concave; medio-ventral margin of clypeus slightly concave; mesopleuron entirely smooth; precoxal sulcus crenulate anteriorly and smooth posteriorly; hind tarsal claw with 3–4 teeth; hind basitarsus as wide as apical part of hind tibia, parallel-sided, flattened and not broadly laminate or produced apically.</p></tp:treatment-sec><tp:treatment-sec sec-type="Description"><title>Description.</title><p>Holotype, male, body length 4.9 mm, fore wing length 5.1 mm, antenna 6.5 mm.</p><p><italic>Head</italic>. Antennal segments 43; third segment 1.2 times as long as fourth segment; length of third, fourth and penultimate segments 2.2, 1.8 and 1.0 times their width, respectively; epistomal suture distinct and evenly curved (<xref ref-type="fig" rid="F3">Fig. 17</xref>); clypeal margin slightly concave medially (<xref ref-type="fig" rid="F3">Fig. 17</xref>); in dorsal view head width 1.8 times its median length; occiput moderately concave (<xref ref-type="fig" rid="F3">Fig. 18</xref>); temple behind eyes convex anteriorly,<!--PageBreak--> roundly narrowed posteriorly (<xref ref-type="fig" rid="F3">Fig. 18</xref>); length of temple 0.65 times transverse diameter of eye; OOL:POL:OD= 13:7:5; frons deep; eye glabrous, transverse diameter of eye 1.8 times its width dorsally; width of face 1.4 times height of eye; malar space 1.9 basal width of mandible (<xref ref-type="fig" rid="F3">Fig. 17</xref>); face shiny and largely punctate laterally, face medially and clypeus sparsely finely punctate; area around facial node rugose.</p><p><italic>Mesosoma</italic>. Length of mesosoma 1.1 times its height; pronotal trough crenulate medially, remainder of pronotal side finely punctate; notauli shallow and rugose posteriorly; scutellar sulcus with 5 cross-carinae (in paratype 3); scutellum convex and largely punctate; propleuron shiny and with sparse fine punctures; mesopleuron shiny and largely smooth medially; precoxal sulcus and mesosternum areolate-punctate; median arch of metanotum without lateral cross-carinae (<xref ref-type="fig" rid="F3">Fig. 20</xref>); metapleuron and propodeum dull and rugose.</p><p><italic>Wings</italic>. Length of fore wing 2.6 times its maximum width; pterostigma medium-sized; length of pterostigma 3.8 its median width; r:2-SR:3-SR = 9:16:21; length of <!--PageBreak-->second submarginal cell of fore wing 3.3 times its maximum width; vein 1-CU1 0.14 times vein 2-CU1; vein 3-SR joining SR1 at 100° (<xref ref-type="fig" rid="F3">Fig. 19</xref>). Length of hind wing 4.0 times its width; vein M+CU 0.4 times as long as vein 1-M.</p><p><italic>Legs</italic>. Length of hind femur 4.6 times its width; length of hind tibia 5.3 times its apical width; hind basitarsus flattened, not broadly laminate and not produced apically (<xref ref-type="fig" rid="F3">Fig. 22</xref>), 4.0 times as long as wide; hind basitarsus as wide as apical width of hind tibia; second-fifth hind tarsal segments comparatively long (<xref ref-type="fig" rid="F3">Fig. 22</xref>), 0.6 times as long as hind basitarsus; inner hind tibial spur 0.7 times as long as hind basitarsus; hind tarsal claw with 3 teeth (<xref ref-type="fig" rid="F3">Fig. 21</xref>).</p><p><italic>Metasoma</italic>. Metasoma 0.9 times as long as mesosoma; second metasomal tergite as long as third tergite or slightly longer; ovipositor sheath very short; ovipositor curved.</p><p><italic>Colour</italic>. Body yellow; antenna dark brown; scapus black, but yellow ventrally; palpi brown, except first yellow segment; frons black posteriorly and yellow anteriorly (<xref ref-type="fig" rid="F3">Fig. 18</xref>); vertex black; middle trochantellus, basal ring of middle tibia, middle spurs and tarsus (except yellow base of basitarsus) dark brown; hind femur yellow, but dark brown dorsally; hind tibia yellow, black basally and apically; hind basitarsus black, but yellow basally; hind trochanter and trochantellus, spurs and tarsus dark brown; wings brown, smoky apically.</p><p><italic>Female</italic>. Unknown.</p></tp:treatment-sec><tp:treatment-sec sec-type="Distribution"><title>Distribution.</title><p>S Vietnam: Dak Lak.</p></tp:treatment-sec><tp:treatment-sec sec-type="Etymology"><title>Etymology.</title><p>Named after the province of its type locality: Dak Lak.</p><fig id="F3" position="float" orientation="portrait"><label>Figures 17–22.</label><caption><p><italic><tp:taxon-name>Hartemita daklaka</tp:taxon-name></italic> sp. n., male, holotype. <bold>17</bold> head frontal <bold>18</bold> head dorsal <bold>19</bold> fore wing <bold>20</bold> metanotum dorsal <bold>21</bold> hind tarsal claw <bold>22</bold> hind tibia and tarsus.</p></caption><graphic xmlns:xlink="http://www.w3.org/1999/xlink" xlink:href="ZooKeys-102-019-g003.jpg" position="float" orientation="portrait" xlink:type="simple"/></fig></tp:treatment-sec></tp:taxon-treatment>
