# Supplementary material for: Review of the genus Hartemita Cameron, 1910 (Hymenoptera, Braconidae, Cardiochilinae), with the description of six new species from Vietnam
Source: Zookeys. 2011 Jun 2;(102):13–40. doi: 10.3897/zookeys.102.879 (PMC3131078; doi:10.3897/zookeys.102.879)
Supplement: XML Treatment for Hartemita khuatbaolinhae [file zookeys.102.879-treatment4.xml]

<!DOCTYPE tp:taxon-treatment
  PUBLIC "-//TaxonX//DTD Taxonomic Treatment Publishing DTD v0 20100105//EN" "tax-treatment-NSO.dtd">
<tp:taxon-treatment xmlns:tp="http://www.plazi.org/taxpub"><tp:treatment-meta><mixed-citation publication-type="journal"><person-group><name><surname>Long</surname><given-names>Khuat Dang</given-names></name><name><surname>van Achterberg</surname><given-names>Cornelis</given-names></name></person-group><article-title>Review of the genus <italic>Hartemita</italic> Cameron,  1910 (Hymenoptera, Braconidae, Cardiochilinae),  with the description of six new species from Vietnam</article-title><source>Zookeys</source><day>2</day><month>6</month><year>2011</year><volume>2011</volume><issue>102</issue><fpage>13</fpage><lpage>40</lpage><pub-id pub-id-type="doi">10.3897/zookeys.102.879</pub-id></mixed-citation></tp:treatment-meta><tp:nomenclature><tp:taxon-name>
                        <tp:taxon-name-part taxon-name-part-type="genus">Hartemita</tp:taxon-name-part>
                        <tp:taxon-name-part taxon-name-part-type="species">khuatbaolinhae</tp:taxon-name-part>
                        <object-id xmlns:xlink="http://www.w3.org/1999/xlink" xlink:type="simple">urn:lsid:zoobank.org:act:C26438F4-7228-40B7-BD5C-09B1C1653211</object-id>
                        <object-id xmlns:xlink="http://www.w3.org/1999/xlink" xlink:type="simple">http://species-id.net/wiki/Hartemita_khuatbaolinhae</object-id>
                    </tp:taxon-name><tp:taxon-status xmlns:xlink="http://www.w3.org/1999/xlink" xlink:type="simple">sp. n.</tp:taxon-status><xref ref-type="fig" rid="F4">Figs 23–28</xref></tp:nomenclature><tp:treatment-sec sec-type="Type material"><title>Type material.</title><p>Holotype, female (IEBR), “Card.001”, “[NE Vietnam:] Phu Tho, Xuan Son NP, forest, 10.v.2005, P. Th. Nhi.” Paratypes: 1 female (RMNH), “Card.002”, data as holotype; 1 female (IEBR), “Card.010”, “[CN Vietnam:] Ha Tinh, Huong Son, Son Hong, 23.iv.2004, Tr. X. Lam”.</p></tp:treatment-sec><tp:treatment-sec sec-type="Diagnosis"><title>Diagnosis.</title><p>The new species is similar to <italic><tp:taxon-name>Hartemita muirii</tp:taxon-name></italic> (Fullaway), but differs by having the face rugose-punctate (punctate in <italic><tp:taxon-name>Hartemita muirii</tp:taxon-name></italic>; <xref ref-type="fig" rid="F1">Fig. 4</xref>), temples bulging (subparallel-sided in <italic><tp:taxon-name>Hartemita muirii</tp:taxon-name></italic>; <xref ref-type="fig" rid="F1">Fig. 7</xref>), hind basitarsus largely yellow (largely blackish in <italic><tp:taxon-name>Hartemita muirii</tp:taxon-name></italic>; <xref ref-type="fig" rid="F1">Fig. 5</xref>) and the hind claw with 5 teeth (8 teeth in <italic><tp:taxon-name>Hartemita muirii</tp:taxon-name></italic>; <xref ref-type="fig" rid="F1">Fig. 8</xref>).</p></tp:treatment-sec><tp:treatment-sec sec-type="Description"><title>Description.</title><p>Holotype, female, body length 7.7 mm, fore wing length 8.2 mm, antenna 9.5 mm.</p><p><italic>Head</italic>. Antennal segments 52 (paratype: 51); third antennal segment 1.3 times fourth segment; length of third, fourth and penultimate segments 2.1, 1.6 and 1.6 times their width, respectively; eye glabrous, twice as long as its lateral width; width of face 1.5 times as long as height of eye; clypeal margin convex medio-ventrally (<xref ref-type="fig" rid="F4">Fig. 23</xref>); epistomal suture distinct and evenly curved; malar space 1.2 times basal width of mandible (<xref ref-type="fig" rid="F4">Fig. 23</xref>);<!--PageBreak--> in dorsal view head transverse, its width nearly twice as long as its median length; occiput deeply excavate (<xref ref-type="fig" rid="F4">Fig. 24</xref>); temple behind eyes convex anteriorly and roundly narrowed posteriorly; length of temple 1.2 times transverse diameter of eye (<xref ref-type="fig" rid="F4">Fig. 24</xref>); width of eye 0.55 times temple laterally; OOL:POL:OD= 15:9:6; face rugose-punctate; clypeus largely punctate; frons smooth and with a median carina; area around ocelli with transverse and dense rugae; temple largely rugose ventrally and with large punctures dorsally.</p><p><italic>Mesosoma</italic>. Length of mesosoma 1.3 times its height; pronotal trough rugose dorsally, remainder of pronotal side smooth; notauli deep and areolate posteriorly; scutellar sulcus with 6 cross-carinae (paratype with 5); scutellum convex and punctate; mesoscutum rugose-punctate; median arch of metanotum with short lateral cross-carinae (<xref ref-type="fig" rid="F4">Fig. 26</xref>); mesopleuron smooth medially and rugose-punctate anteriorly; precoxal sulcus shallow; mesosternum rugose-punctate; metapleuron and propodeum rugose.</p><p><!--PageBreak--><italic>Wings</italic>. Length of fore wing 2.3 times its maximum width; length of pterostigma 4.3 times its median width; r:2-SR:3-SR = 16:26:53; length of second submarginal cell of fore wing 3.2 times its maximum width; vein 1-SR+M slightly sinuate (<xref ref-type="fig" rid="F4">Fig. 25</xref>); vein 1-CU1 0.5 times vein 2-CU1 (10:22); vein 3-SR joining SR1 at 90°. Length of hind wing 4.6 times its width; vein M+CU 0.3 times as long as vein 1-M.</p><p><italic>Legs</italic>. Length of hind femur 4.25 times its median width; hind basitarsus broadly laminate, slightly produced apically and 2.1 times as long as wide (<xref ref-type="fig" rid="F4">Fig. 28</xref>); width of hind basitarsus 1.4 times apical width of hind tibia; second-fifth hind tarsal segments 0.6 times as long as hind basitarsus (<xref ref-type="fig" rid="F4">Fig. 28</xref>); inner hind tibial spur 0.6 times as long as hind basitarsus; hind claw with 5 teeth (<xref ref-type="fig" rid="F4">Fig. 27</xref>).</p><p><italic>Metasoma</italic>. Metasoma as long as mesosoma; second metasomal tergite 0.85 times as long as third tergite; ovipositor sheath very short, round apically; ovipositor almost straight.</p><p><italic>Colour</italic>. Body yellow; antenna dark brown; scapus yellow, but apex and outer side dark brown; frons and stemmaticum black; vertex yellow anteriorly and black posteriorly; temple partly black dorsally; median and lateral lobes of mesoscutum and mesosternum black; middle trochantellus, apical upper and lower sides of hind coxa, hind trochanter apically, hind trochantellus, apical third of basitarsus and hind tarsus (except basitarsus) black; fore wing brown, but smoky apically.</p><p><italic>Male</italic>. Unknown.</p></tp:treatment-sec><tp:treatment-sec sec-type="Distribution"><title>Distribution.</title><p>N Vietnam: Phu Tho and C Vietnam: Ha Tinh.</p></tp:treatment-sec><tp:treatment-sec sec-type="Etymology"><title>Etymology.</title><p>The species named after the granddaughter of the first author, Khuat Bao Linh.</p><fig id="F4" position="float" orientation="portrait"><label>Figures 23–28.</label><caption><p><italic><tp:taxon-name>Hartemita khuatbaolinhae</tp:taxon-name></italic> sp. n., female, holotype. <bold>23</bold> head frontal <bold>24</bold> head dorsal <bold>25</bold> fore wing <bold>26</bold> metanotum dorsal <bold>27</bold> hind tarsal claw <bold>28</bold> hind tibia and tarsus.</p></caption><graphic xmlns:xlink="http://www.w3.org/1999/xlink" xlink:href="ZooKeys-102-019-g004.jpg" position="float" orientation="portrait" xlink:type="simple"/></fig></tp:treatment-sec><tp:treatment-sec><!--Section generated to contain objects referenced in tp:taxon-treatment.--><fig id="F1" position="float" orientation="portrait"><label>Figures 1–11.</label><caption><p><italic><tp:taxon-name>Hartemita muirii</tp:taxon-name></italic> (Fullaway), female, holotype. <bold>1</bold> wings <bold>2</bold> metanotum dorsal <bold>3</bold> first-third metasomal tergites dorsal <bold>4</bold> head frontal <bold>5</bold> hind leg <bold>6</bold> mesosoma dorsal <bold>7</bold> head dorsal <bold>8</bold> outer hind claw <bold>9</bold> antenna <bold>10</bold> apex of antenna <bold>11</bold> habitus lateral. 1, 5, 9, 11: 1.0 × scale bar 2: 2.6 × 3, 4, 6, 7: 1.3 × 8, 10: 5.0 ×.</p></caption><graphic xmlns:xlink="http://www.w3.org/1999/xlink" xlink:href="ZooKeys-102-019-g001.jpg" position="float" orientation="portrait" xlink:type="simple"/></fig></tp:treatment-sec></tp:taxon-treatment>
