# Supplementary material for: Review of the genus Hartemita Cameron, 1910 (Hymenoptera, Braconidae, Cardiochilinae), with the description of six new species from Vietnam
Source: Zookeys. 2011 Jun 2;(102):13–40. doi: 10.3897/zookeys.102.879 (PMC3131078; doi:10.3897/zookeys.102.879)
Supplement: XML Treatment for Hartemita maculata [file zookeys.102.879-treatment5.xml]

<!DOCTYPE tp:taxon-treatment
  PUBLIC "-//TaxonX//DTD Taxonomic Treatment Publishing DTD v0 20100105//EN" "tax-treatment-NSO.dtd">
<tp:taxon-treatment xmlns:tp="http://www.plazi.org/taxpub"><tp:treatment-meta><mixed-citation publication-type="journal"><person-group><name><surname>Long</surname><given-names>Khuat Dang</given-names></name><name><surname>van Achterberg</surname><given-names>Cornelis</given-names></name></person-group><article-title>Review of the genus <italic>Hartemita</italic> Cameron,  1910 (Hymenoptera, Braconidae, Cardiochilinae),  with the description of six new species from Vietnam</article-title><source>Zookeys</source><day>2</day><month>6</month><year>2011</year><volume>2011</volume><issue>102</issue><fpage>13</fpage><lpage>40</lpage><pub-id pub-id-type="doi">10.3897/zookeys.102.879</pub-id></mixed-citation></tp:treatment-meta><tp:nomenclature><tp:taxon-name>
                        <tp:taxon-name-part taxon-name-part-type="genus">Hartemita</tp:taxon-name-part>
                        <tp:taxon-name-part taxon-name-part-type="species">maculata</tp:taxon-name-part>
                        <object-id xmlns:xlink="http://www.w3.org/1999/xlink" xlink:type="simple">urn:lsid:zoobank.org:act:46FBE7D8-FA4A-45CC-8EF7-3D619335097</object-id>
                        <object-id xmlns:xlink="http://www.w3.org/1999/xlink" xlink:type="simple">http://species-id.net/wiki/Hartemita_maculata</object-id>
                    </tp:taxon-name><tp:taxon-status xmlns:xlink="http://www.w3.org/1999/xlink" xlink:type="simple">sp. n.</tp:taxon-status><xref ref-type="fig" rid="F5">Figs 29–34</xref><xref ref-type="fig" rid="F12">91</xref><xref ref-type="fig" rid="F13">94</xref></tp:nomenclature><tp:treatment-sec sec-type="Type material"><title>Type material.</title><p>Holotype, female (IEBR), “Card.026”, “[C.N.Vietnam:] Nghe An, Con Cuong, Pu Mat NP, 250 m, 12.ix.2005, P. Th. Nhi”. Paratypes: 2 males (IEBR, RMNH), “Card.052”, “Card.053”, “[N.E. Vietnam:] Thai Nguyen, Dai Tu, Minh Tien, MT, 21°43’N 105°34’E, 350 m, 10–15.ix.2007, K. D. Long”; 1 female (IEBR), “Card.054”, id., but tea farm, 31.v.2008, K. D. Long; 1 female (RMNH), “Card.066”, “[N.E. Vietnam:] Vinh Phuc,Tam DaoNP, 100 m, MT, 30.iv.2008, P. H. Thai”; 1 male (IEBR), “Card.032”, “[C. Vietnam:] Thua Thien-Hue, Nam Dong, MT, 2–6.v.2005, N. Q. Truong”; 2 females (IEBR, RMNH), “Card.067”, “Card.068”, 6 males (IEBR, RMNH), “Card.069”, “Card.070”, “[N.E. Vietnam:] Phu Tho (Xuan Son NP), garden, MT, 20–25.v.2010, K.D. Long, N. H. Thao”; “Card.071”, “Card.072”, id., but 19–21.vi.2009; “Card.073”, id., but 29.vi-05.vii.2009; “Card.074”, id. but 25–30.vii.2009; 1 female (RMNH) “N. Vietnam: Ninh Binh, Cuc Phuong N.P., nr entrance, [Mal. trap], c 225 m, 14.iv.-1.v.2000, Mai Phu Quy, RMNH’00”; 1 female<!--PageBreak--> (RMNH) “[China:], Hunan, Lianyun Mt., cotton-shelter, 2.vii.2007, 28°30.203’N 113°48.619’E, altitude 590 m, Li Ze-jan”; 1 male (RMNH), [China:] Hunan, Mufu Mt., Yanziping, altitude 1330 m, 29.vi. 2007, 28°58.524’N 113°49.638’E, Li Ze-jan”; 1 female (RMNH), “China: Fujian, Nanjin, 30.v.1991, no. 96 9320, Liu Changmin, RMNH’99”.</p></tp:treatment-sec><tp:treatment-sec sec-type="Diagnosis"><title>Diagnosis.</title><p>The new species is similar to <italic><tp:taxon-name>Hartemita latipes</tp:taxon-name></italic> Cameron, but differs by having the mesoscutum brownish-yellow near the notauli (<xref ref-type="fig" rid="F13">Fig. 93</xref>) (completely black near the notauli in <italic><tp:taxon-name>Hartemita latipes</tp:taxon-name></italic>; <xref ref-type="fig" rid="F12">Fig. 89</xref>); OOL yellow (<xref ref-type="fig" rid="F12">Fig. 91</xref>) (black in <italic><tp:taxon-name>Hartemita latipes</tp:taxon-name></italic>; <xref ref-type="fig" rid="F12">Fig. 87</xref>); the ovipositor sheath yellowish-brown (dark brown in <italic><tp:taxon-name>Hartemita latipes</tp:taxon-name></italic>); the anterior transverse carina of the propodeum coarsely developed (moderately to weakly developed in <italic><tp:taxon-name>Hartemita latipes</tp:taxon-name></italic>); the mesosternum and the mesopleuron of female yellowish-brown (largely black in <italic><tp:taxon-name>Hartemita latipes</tp:taxon-name></italic>) and the tarsal claws with 4–5 large teeth (<xref ref-type="fig" rid="F5">Fig. 32</xref>) and 0–2 small teeth (2–3 (rarely 4) large teeth and 3–4 small teeth in <italic><tp:taxon-name>Hartemita latipes</tp:taxon-name></italic>).</p><p>Description. Holotype, female, body length 8.0 mm, fore wing length 7.6 mm, antenna 7.8 mm.</p><p><!--PageBreak--><italic>Head</italic>. Antennal segments: 43 (paratypes: 41, 42 (2) or 43); third antennal segment 1.4 times as long as fourth; length of third, fourth and penultimate segments 1.9, 1.6, 2.0 times their width respectively; clypeal margin convex medio-ventrally (<xref ref-type="fig" rid="F5">Fig. 29</xref>); epistomial suture distinct, curved; width of face 1.3 times height of eye; malar space equal to basal width of mandible; in dorsal view head width 2.3 times its median length; occiput weakly concave (<xref ref-type="fig" rid="F5">fig. 30</xref>); temple behind eyes almost perpendicular posteriorly (<xref ref-type="fig" rid="F5">Figs 30</xref>, <xref ref-type="fig" rid="F14">97</xref>); length of temple 0.9 times as long as transverse diameter of eye; OOL:POL:OD = 16:8:6; frons concave; eye glabrous; laterally length of eye twice its width and 0.75 times temple.</p><p><italic>Mesosoma</italic>. Length of mesosoma 1.3 times its height; pronotal trough shiny and smooth as surroundings; notauli shallow and smooth; scutellar sulcus with 3 cross-carinae; scutellum, mesopleuron and mesosternum shiny and smooth; precoxal sulcus crenulate anteriorly and smooth posteriorly; metapleuron smooth anteriorly and rugose posteriorly; median arch of metanotum with lateral cross-carinae (<xref ref-type="fig" rid="F5">Fig. 33</xref>); propodeum largely rugose.</p><p><italic>Wings</italic>. Length of fore wing 2.7 times its maximum width; pterostigma length 3.2 times its median width; vein r arising near middle of pterostigma; r:2-SR:3-SR = 13:20:35; length of second submarginal cell of fore wing 3.5 times its width; vein 1-CU1 0.4 times vein 2-CU1; vein 3-SR joining vein SR1 at 100° (<xref ref-type="fig" rid="F5">Fig. 31</xref>). Length of hind wing 4.3 times its width; vein M+CU 0.3 times vein 1-M.</p><p><italic>Legs</italic>. Length of hind femur 4.2 times its width; hind basitarsus flattened, not broadly laminate and not produced apically, its width 0.9 times distal width of hind tibia; length of hind basitarsus 3.75 times as long as its width (<xref ref-type="fig" rid="F5">Figs 34</xref>, <xref ref-type="fig" rid="F14">100</xref>); hind tarsal segments 2–5 not shortened, 0.8 times as long as hind basitarsus (<xref ref-type="fig" rid="F14">Fig. 100</xref>); inner hind tibial spur 0.7 times as long as hind basitarsus; outer side of hind tibia with long sparse spines; hind claw with 5 large teeth and 1 small tooth (<xref ref-type="fig" rid="F5">Fig. 32</xref>).</p><p><italic>Metasoma</italic>. Metasoma 1.2 times length of mesosoma dorsally; second tergite 0.8 times as long as third segment; ovipositor sheath very short, round apically; ovipositor curved.</p><p><italic>Colour</italic>. Body yellow; antenna brown; scapus dark brown laterally; frons, stemmaticum black; vertex black posteriorly; lateral and middle lobes of mesoscutum, mesosternum black; wings brown, but parastigma yellow; apex of fore wing (behind vein r-m) darker; near apex of hind coxa with a large black spot; trochantellus, basal ring of hind tibia, apex of hind basitarsus and remainder of hind tarsus dark brown; basal corner of second metasomal tergite and fourth and fifth tergites black apically.</p><p><italic>Male</italic>. Body length 7.0–7.8 mm, fore wing length 6.8–8.3 mm, antenna 7.8–8.4 mm; antennal segments 40–44.</p></tp:treatment-sec><tp:treatment-sec sec-type="Distribution"><title>Distribution.</title><p>N Vietnam: Ninh Binh, Vinh Phuc, Thai Nguyen and Phu Tho and C Vietnam: Nghe An and Thua Thien-Hue; Oriental China and Nepal.</p></tp:treatment-sec><tp:treatment-sec sec-type="Etymology"><title>Etymology.</title><p>The species is named <bold>“</bold><italic>maculata</italic><bold>”,</bold> because of the distinctly maculate mesoscutum.</p></tp:treatment-sec><tp:treatment-sec sec-type="Notes"><title>Notes.</title><p>Specimens from Vietnam have the hind claws with 5–6 teeth and the propodeum rugose with a faint transverse carina anteriorly. Most common species in North and Central Vietnam. Runs in the key by <xref ref-type="bibr" rid="B9">Dangerfield and Austin (1990)</xref> to <italic><tp:taxon-name>Hartemita latipes</tp:taxon-name></italic> Cameron, but this species has a Sundaland distribution and differs as indicated<!--PageBreak--> above. The only specimen reported as <italic><tp:taxon-name>Hartemita chapini</tp:taxon-name></italic> (Mao) from Malaysia has been examined and belongs to <italic><tp:taxon-name>Hartemita latipes</tp:taxon-name></italic>. As a result, <italic><tp:taxon-name>Hartemita chapini</tp:taxon-name></italic> is a species only known from the Philippines.</p><fig id="F5" position="float" orientation="portrait"><label>Figures 29–34.</label><caption><p><italic><tp:taxon-name>Hartemita maculata</tp:taxon-name></italic> sp. n., female, holotype. <bold>29</bold> head frontal <bold>30</bold> head dorsal <bold>31</bold> fore wing <bold>32</bold> hind tarsal claw <bold>33</bold> metanotum dorsal <bold>34</bold> hind tibia and tarsus.</p></caption><graphic xmlns:xlink="http://www.w3.org/1999/xlink" xlink:href="ZooKeys-102-019-g005.jpg" position="float" orientation="portrait" xlink:type="simple"/></fig></tp:treatment-sec><tp:treatment-sec><!--Section generated to contain objects referenced in tp:taxon-treatment.--><fig id="F12" position="float" orientation="portrait"><label>Figures 84–92.</label><caption><p>84–86. <italic><tp:taxon-name>Hartemita chinensis</tp:taxon-name></italic>Chen, He &amp; Ma, female. <bold>87–89</bold>. <italic><tp:taxon-name>Hartemita excavata</tp:taxon-name></italic> Chen, He &amp; Ma, male, holotype. <bold>90–92</bold>. <italic><tp:taxon-name>Hartemita punctata</tp:taxon-name></italic>Chen, He &amp; Ma, male, holotype. <bold>84, 87, 90</bold> head frontal <bold>85, 88, 91</bold> head dorsal <bold>86, 89, 92</bold> hind tibia and tarsus lateral. After <xref ref-type="bibr" rid="B6">Chen, He and Ma (1998)</xref>.</p></caption><graphic xmlns:xlink="http://www.w3.org/1999/xlink" xlink:href="ZooKeys-102-019-g012.jpg" position="float" orientation="portrait" xlink:type="simple"/></fig><fig id="F13" position="float" orientation="portrait"><label>Figures 93–96.</label><caption><p><italic><tp:taxon-name>Hartemita latipes</tp:taxon-name></italic> Cameron, male, East Malaysia (Sabah). <bold>93</bold> head dorsal <bold>94</bold> head dorsal <bold>95</bold> mesoscutum and scutellum dorsal <bold>96</bold> hind leg.</p></caption><graphic xmlns:xlink="http://www.w3.org/1999/xlink" xlink:href="ZooKeys-102-019-g013.jpg" position="float" orientation="portrait" xlink:type="simple"/></fig><fig id="F14" position="float" orientation="portrait"><label>Figures 97–100.</label><caption><p><italic><tp:taxon-name>Hartemita maculata</tp:taxon-name></italic> sp. n., male, paratype, Vietnam. <bold>97</bold> head dorsal <bold>98</bold> head dorsal <bold>99</bold> mesoscutum and scutellum dorsal <bold>100</bold> hind leg.</p></caption><graphic xmlns:xlink="http://www.w3.org/1999/xlink" xlink:href="ZooKeys-102-019-g014.jpg" position="float" orientation="portrait" xlink:type="simple"/></fig></tp:treatment-sec><ref-list><ref id="B6"><mixed-citation xmlns:xlink="http://www.w3.org/1999/xlink" xlink:type="simple"><person-group><name name-style="western"><surname>Chen</surname><given-names>XX</given-names></name><name name-style="western"><surname>He</surname><given-names>JH</given-names></name><name name-style="western"><surname>Ma</surname><given-names>Y</given-names></name></person-group> (<year>1998</year>)<article-title> Revision of the genus <italic>Hartemita</italic> Cameron (Hymenoptera: Braconidae: Cardiochilinae) from China.</article-title><source>Entomotaxonomia</source><volume>20</volume> (<issue>3</issue>):<fpage>208</fpage>-<lpage>218</lpage>.</mixed-citation></ref><ref id="B9"><mixed-citation xmlns:xlink="http://www.w3.org/1999/xlink" xlink:type="simple"><person-group><name name-style="western"><surname>Dangerfield</surname><given-names>PC</given-names></name><name name-style="western"><surname>Austin</surname><given-names>AD</given-names></name></person-group> (<year>1990</year>)<article-title> Revision of the Oriental genus <italic>Hartemita</italic> Cameron (Hymenoptera: Braconidae: Cardiochilinae).</article-title><source>Journal of Natural History</source><volume>24</volume>:<fpage>137</fpage>-<lpage>158</lpage>. <ext-link ext-link-type="uri" xlink:href="http://dx.doi.org/10.1080/00222939000770091" xlink:type="simple">doi:10.1080/00222939000770091</ext-link></mixed-citation></ref></ref-list></tp:taxon-treatment>
