# Supplementary material for: Review of the genus Hartemita Cameron, 1910 (Hymenoptera, Braconidae, Cardiochilinae), with the description of six new species from Vietnam
Source: Zookeys. 2011 Jun 2;(102):13–40. doi: 10.3897/zookeys.102.879 (PMC3131078; doi:10.3897/zookeys.102.879)
Supplement: XML Treatment for Hartemita similis [file zookeys.102.879-treatment6.xml]

<!DOCTYPE tp:taxon-treatment
  PUBLIC "-//TaxonX//DTD Taxonomic Treatment Publishing DTD v0 20100105//EN" "tax-treatment-NSO.dtd">
<tp:taxon-treatment xmlns:tp="http://www.plazi.org/taxpub"><tp:treatment-meta><mixed-citation publication-type="journal"><person-group><name><surname>Long</surname><given-names>Khuat Dang</given-names></name><name><surname>van Achterberg</surname><given-names>Cornelis</given-names></name></person-group><article-title>Review of the genus <italic>Hartemita</italic> Cameron,  1910 (Hymenoptera, Braconidae, Cardiochilinae),  with the description of six new species from Vietnam</article-title><source>Zookeys</source><day>2</day><month>6</month><year>2011</year><volume>2011</volume><issue>102</issue><fpage>13</fpage><lpage>40</lpage><pub-id pub-id-type="doi">10.3897/zookeys.102.879</pub-id></mixed-citation></tp:treatment-meta><tp:nomenclature><tp:taxon-name>
                        <tp:taxon-name-part taxon-name-part-type="genus">Hartemita</tp:taxon-name-part>
                        <tp:taxon-name-part taxon-name-part-type="species">similis</tp:taxon-name-part>
                        <object-id xmlns:xlink="http://www.w3.org/1999/xlink" xlink:type="simple">urn:lsid:zoobank.org:act:1B96DB85-C911-40BE-ACF2-A9A7E3BD0296</object-id>
                    <object-id xmlns:xlink="http://www.w3.org/1999/xlink" xlink:type="simple">http://species-id.net/wiki/Hartemita_similis</object-id>
                    </tp:taxon-name><tp:taxon-status xmlns:xlink="http://www.w3.org/1999/xlink" xlink:type="simple">sp. n.</tp:taxon-status><xref ref-type="fig" rid="F6">Figs 35–40</xref></tp:nomenclature><tp:treatment-sec sec-type="Type material"><title>Type material.</title><p>Holotype, male (IEBR), “Card.057”, “[S Vietnam:] Dak Lak, Easo, coffee farm, MT, [ca 12°45’N] 108°37’E, 02.vii.2008, Ngo Hien”. Paratype: 1 male (RMNH), “S. Vietnam: Dong Nai, Cat Tien N.P., Bird trail, Mal. trap 9–12, c 100 m, 1–9.x.2005, C. v. Achterberg &amp; R. de Vries, RMNH’05”.</p></tp:treatment-sec><tp:treatment-sec sec-type="Diagnosis"><title>Diagnosis.</title><p>The new species is similar to <italic><tp:taxon-name>Hartemita punctata</tp:taxon-name></italic> Chen, He &amp; Ma, but differs by having the ventral clypeal margin moderately concave medially (nearly straight in <italic><tp:taxon-name>Hartemita punctata</tp:taxon-name></italic>; <xref ref-type="fig" rid="F12">Fig. 90</xref>), the malar space 1.2 times as long as the basal width of the mandible (equal in <italic><tp:taxon-name>Hartemita punctata</tp:taxon-name></italic>), hind tibia dark brown apically (yellow in <italic><tp:taxon-name>Hartemita punctata</tp:taxon-name></italic>; <xref ref-type="fig" rid="F12">Fig. 92</xref>) and the basitarsus 3.7 times its median width (5.0 times in <italic><tp:taxon-name>Hartemita punctata</tp:taxon-name></italic>; <xref ref-type="fig" rid="F12">Fig. 92</xref>).</p></tp:treatment-sec><tp:treatment-sec sec-type="Description"><title>Description.</title><p>Holotype, male, body length 5.9 mm, fore wing length 5.6 mm, antenna 6.5 mm.</p><p><italic>Head</italic>. Antennal segments 43; third segment 1.2 times as long as fourth segment; length of third, fourth and penultimate segments 2.0, 1.7 and 1.3 times their width, respectively; eye glabrous, width of face 1.4 times height of eye; clypeal margin moderately concave medially (<xref ref-type="fig" rid="F6">Fig. 35</xref>); epistomal suture distinct and curved; malar space 1.2 times width of mandible (<xref ref-type="fig" rid="F6">Fig. 35</xref>); in dorsal view head width twice its median length; frons narrow; occiput moderately concave (<xref ref-type="fig" rid="F6">Fig. 36</xref>); temple behind eyes convex anteriorly and roundly narrowed posteriorly (<xref ref-type="fig" rid="F6">Fig. 36</xref>); length of temple as long as transverse diameter; OOL:POL:OD = 15:6:5; frons with a median carina (<xref ref-type="fig" rid="F6">Fig. 35</xref>). Face and clypeus shiny and sparsely punctate; vertex and temple shiny and sparsely punctate.</p><p><italic>Mesosoma</italic>. Length of mesosoma 1.2 times its height; pronotal trough crenulate medially, remainder of pronotal side rugose dorsally and smooth ventrally; notauli narrow and more or less flat; scutellar sulcus with 3 cross-carinae; median arch of metanotum with a pair of lateral cross-carinae (<xref ref-type="fig" rid="F6">Fig. 38</xref>); middle and lateral lobes of mesoscutum rugose-punctate; scutellum punctate; mesopleuron smooth medially, rugose dorsally; precoxal sulcus wide; mesosternum areolate-punctate; propodeum rugose.</p><p><italic>Wings</italic>. Length of fore wing 2.5 times its maximum width; length of pterostigma 3.5 times its median width; r:2-SR:3-SR= 8:11:27; length of second submarginal cell 3.7 times its maximum width; vein 1-CU1 0.3 times vein 2-CU1; vein 3-SR joining vein SR1 at 100° (<xref ref-type="fig" rid="F6">Fig. 37</xref>). Length of hind wing 4.7 times its width; vein M+CU 0.5 times as long as vein 1-M.</p><p><italic>Legs</italic>. Length of hind femur 4.3 times its middle width; length of hind tibia 5.1 times its apical width; hind basitarsus flattened, not broadly laminate and not pro<!--PageBreak-->duced apically (<xref ref-type="fig" rid="F6">Fig. 40</xref>); hind basitarsus as wide as apical width of hind tibia and 3.7 times as long as wide; inner hind tibial spur 0.6 times as long as hind basitarsus; second-fifth hind tarsal segments 0.54 times as long as hind basitarsus (<xref ref-type="fig" rid="F6">Fig. 40</xref>); hind tarsal claw with 3 teeth (<xref ref-type="fig" rid="F6">Fig. 39</xref>).</p><p><italic>Metasoma</italic>. Metasoma 1.2 times longer than mesosoma; second metasomal tergite longer than third tergite.</p><p><italic>Colour</italic>. Body yellow; palpi brown; antenna brown, scapus yellow, but outer side dark brown; stemmaticum and vertex black, but separated by yellow area; middle and lateral lobes of mesoscutum and mesosternum black; middle leg yellow, but trochanter apically, trochantellus, tibia basally, spurs and tarsus dark brown (but basitarsus yellow basally); upper apex of hind coxa, trochanter and trochantellus, upper side of hind femur, tibia basally and apically, spurs and hind tarsus dark brown; wing brown and smoky apically; second-third metasomal tergites laterally (but less developed on third tergite) and fourth-seventh tergites medially black.<!--PageBreak--></p><p><italic>Female</italic>. Unknown.</p></tp:treatment-sec><tp:treatment-sec sec-type="Distribution"><title>Distribution.</title><p>S Vietnam: Dak Lak, Dong Nai.</p></tp:treatment-sec><tp:treatment-sec sec-type="Etymology"><title>Etymology.</title><p>Named “<italic>similis</italic>” (Latin for “like”, “resembling”), because it is similar to <italic><tp:taxon-name>Hartemita punctata</tp:taxon-name></italic>.</p><fig id="F6" position="float" orientation="portrait"><label>Figures 35–40.</label><caption><p><italic><tp:taxon-name>Hartemita similis</tp:taxon-name></italic> sp. n., male, holotype. <bold>35</bold> head frontal <bold>36</bold> head dorsal <bold>37</bold> fore wing <bold>38</bold> metanotum dorsal <bold>39</bold> hind tarsal claw <bold>40</bold> hind tibia and tarsus.</p></caption><graphic xmlns:xlink="http://www.w3.org/1999/xlink" xlink:href="ZooKeys-102-019-g006.jpg" position="float" orientation="portrait" xlink:type="simple"/></fig></tp:treatment-sec><tp:treatment-sec><!--Section generated to contain objects referenced in tp:taxon-treatment.--><fig id="F12" position="float" orientation="portrait"><label>Figures 84–92.</label><caption><p>84–86. <italic><tp:taxon-name>Hartemita chinensis</tp:taxon-name></italic>Chen, He &amp; Ma, female. <bold>87–89</bold>. <italic><tp:taxon-name>Hartemita excavata</tp:taxon-name></italic> Chen, He &amp; Ma, male, holotype. <bold>90–92</bold>. <italic><tp:taxon-name>Hartemita punctata</tp:taxon-name></italic>Chen, He &amp; Ma, male, holotype. <bold>84, 87, 90</bold> head frontal <bold>85, 88, 91</bold> head dorsal <bold>86, 89, 92</bold> hind tibia and tarsus lateral. After <xref ref-type="bibr" rid="B6">Chen, He and Ma (1998)</xref>.</p></caption><graphic xmlns:xlink="http://www.w3.org/1999/xlink" xlink:href="ZooKeys-102-019-g012.jpg" position="float" orientation="portrait" xlink:type="simple"/></fig></tp:treatment-sec><ref-list><ref id="B6"><mixed-citation xmlns:xlink="http://www.w3.org/1999/xlink" xlink:type="simple"><person-group><name name-style="western"><surname>Chen</surname><given-names>XX</given-names></name><name name-style="western"><surname>He</surname><given-names>JH</given-names></name><name name-style="western"><surname>Ma</surname><given-names>Y</given-names></name></person-group> (<year>1998</year>)<article-title> Revision of the genus <italic>Hartemita</italic> Cameron (Hymenoptera: Braconidae: Cardiochilinae) from China.</article-title><source>Entomotaxonomia</source><volume>20</volume> (<issue>3</issue>):<fpage>208</fpage>-<lpage>218</lpage>.</mixed-citation></ref></ref-list></tp:taxon-treatment>
