# Supplementary material for: Review of the genus Hartemita Cameron, 1910 (Hymenoptera, Braconidae, Cardiochilinae), with the description of six new species from Vietnam
Source: Zookeys. 2011 Jun 2;(102):13–40. doi: 10.3897/zookeys.102.879 (PMC3131078; doi:10.3897/zookeys.102.879)
Supplement: XML Treatment for Hartemita vietnamica [file zookeys.102.879-treatment7.xml]

<!DOCTYPE tp:taxon-treatment
  PUBLIC "-//TaxonX//DTD Taxonomic Treatment Publishing DTD v0 20100105//EN" "tax-treatment-NSO.dtd">
<tp:taxon-treatment xmlns:tp="http://www.plazi.org/taxpub"><tp:treatment-meta><mixed-citation publication-type="journal"><person-group><name><surname>Long</surname><given-names>Khuat Dang</given-names></name><name><surname>van Achterberg</surname><given-names>Cornelis</given-names></name></person-group><article-title>Review of the genus <italic>Hartemita</italic> Cameron,  1910 (Hymenoptera, Braconidae, Cardiochilinae),  with the description of six new species from Vietnam</article-title><source>Zookeys</source><day>2</day><month>6</month><year>2011</year><volume>2011</volume><issue>102</issue><fpage>13</fpage><lpage>40</lpage><pub-id pub-id-type="doi">10.3897/zookeys.102.879</pub-id></mixed-citation></tp:treatment-meta><tp:nomenclature><tp:taxon-name>
                        <tp:taxon-name-part taxon-name-part-type="genus">Hartemita</tp:taxon-name-part>
                        <tp:taxon-name-part taxon-name-part-type="species">vietnamica</tp:taxon-name-part>
                        <object-id xmlns:xlink="http://www.w3.org/1999/xlink" xlink:type="simple">urn:lsid:zoobank.org:act:03B9AA0E-9D47-4649-9447-A651436CD0A7</object-id>
                        <object-id xmlns:xlink="http://www.w3.org/1999/xlink" xlink:type="simple">http://species-id.net/wiki/Hartemita_vietnamica</object-id>
                    </tp:taxon-name><tp:taxon-status xmlns:xlink="http://www.w3.org/1999/xlink" xlink:type="simple">sp. n.</tp:taxon-status><xref ref-type="fig" rid="F7">Figs 41–46</xref></tp:nomenclature><tp:treatment-sec sec-type="Type material"><title>Type material.</title><p>Holotype, female (IEBR), “Card.065”, “[NE Vietnam:] Vinh Phuc, Tam Dao NP, 100 m, MT, 30.v.2008, P. H. Thai”. Paratype: 1 male (RMNH), “Card.039”, “[CN Vietnam:] Nghe An, Con Cuong, Pu Mat NP, 22.iv.2006, P. Th. Nhi”.</p></tp:treatment-sec><tp:treatment-sec sec-type="Diagnosis"><title>Diagnosis.</title><p>The new species is similar to <italic><tp:taxon-name>Hartemita bruneiensis</tp:taxon-name></italic> Dangerfield &amp; Austin, but differs by having the occiput deeply excavate (weakly excavate in <italic><tp:taxon-name>Hartemita bruneiensis</tp:taxon-name></italic>; <xref ref-type="fig" rid="F10">Fig. 66</xref>); vein 3-SR joining vein SR1 at 100° (90° in <italic><tp:taxon-name>Hartemita bruneiensis</tp:taxon-name></italic>); hind tibia yellow ventrally (dark brown ventrally; <xref ref-type="fig" rid="F10">Fig. 67</xref>); hind claw with 3 teeth (4–7 teeth in <italic><tp:taxon-name>Hartemita bruneiensis</tp:taxon-name></italic>) and scutellum rugose-punctate (punctate in <italic><tp:taxon-name>Hartemita bruneiensis</tp:taxon-name></italic>).</p></tp:treatment-sec><tp:treatment-sec sec-type="Description"><title>Description.</title><p>Holotype, male, body length 6.0 mm, fore wing length 6.8 mm, antenna 7.1 mm.</p><p><italic>Head</italic>. Antennal segments 46 (paratype 44); third segment 1.25 times as long as fourth segment; length of third, fourth and penultimate segments 2.0, 1.6 and 1.0 times their width, respectively; eye glabrous, width of face 1.5 times height of eye; clypeal margin slightly concave medially (<xref ref-type="fig" rid="F7">Fig. 41</xref>); epistomal suture distinct and curved; malar space 1.4 times width of mandible; in dorsal view head twice wider than its median length; occiput deeply concave (<xref ref-type="fig" rid="F7">Fig. 42</xref>); temple behind eyes convex anteriorly and roundly narrowed posteriorly; length of temple nearly as long as transverse diameter of eye; OOL:POL:OD = 15:8:5; frons with a median carina (<xref ref-type="fig" rid="F7">Fig. 42</xref>); face and clypeus sparsely punctate.</p><p><italic>Mesosoma</italic>. Length of mesosoma 1.2 times its height; pronotal trough rugose dorsally, remainder of pronotal side smooth; notauli deep and crenulate anteriorly, nearly separated posteriorly by a carina; scutellar sulcus with 3 cross-carinae; mesoscutum punctate; scutellum rugose-punctate; median arch of metanotum with lateral cross-carinae (<xref ref-type="fig" rid="F7">Fig. 44</xref>); mesopleuron smooth medially; precoxal sulcus shallow; mesosternum areolate-punctate; metapleuron and propodeum rugose.</p><p><italic>Wings</italic>. Length of fore wing 2.7 times its maximum width; pterostigma length 4.0 times its median width; r:2-SR:3-SR = 10:15:35; second submarginal cell of fore wing length 3.4 times its maximum width; vein 1-CU1 0.4 times as long as vein 2-CU1; vein 3-SR joining vein SR1 at 100° (<xref ref-type="fig" rid="F7">Fig. 43</xref>). Length of hind wing 3.9 times its maximum width; vein M+CU 0.4 times as long as vein 1-M.</p><p><!--PageBreak--><italic>Legs</italic>. Length of hind femur 5.2 times its width; hind basitarsus broadly laminate, slightly produced apically; length of hind tibia 3.5 times its apical width; hind basitarsus 2.7 times as long as wide (<xref ref-type="fig" rid="F7">Fig. 46</xref>); hind basitarsus 1.3 times wider than apical width of hind tibia; inner hind tibial spur 0.5 times as long as hind basitarsus; second-fifth hind tarsal segments 0.4 times as long as hind basitarsus (<xref ref-type="fig" rid="F7">Fig. 46</xref>); hind tarsal claw with 4 teeth (<xref ref-type="fig" rid="F7">Fig. 45</xref>).</p><p><italic>Metasoma</italic>. Second tergite shorter than third tergite.</p><p><italic>Colour</italic>. Body and palpi yellow; antenna brown, but scapus yellow with dark brown spot apically and on outer side; frons black; vertex yellow anteriorly and black posteriorly (<xref ref-type="fig" rid="F7">Fig. 42</xref>); middle and lateral lobes of mesoscutum black; mesosternum black dorsally and yellow ventrally; middle leg yellow, but outer side of trochantellus black; hind coxa dorso-apically, trochanter and trochantellus, basal ring of hind tibia, apical half of hind basitarsus dark brown or black; second-fifth hind tarsal segments dirty brown.</p><p><italic>Female</italic>. Unknown.<!--PageBreak--><!--PageBreak--><!--PageBreak--><!--PageBreak--></p></tp:treatment-sec><tp:treatment-sec sec-type="Distribution"><title>Distribution.</title><p>N Vietnam: Vinh Phuc and C Vietnam: Nghe An.</p></tp:treatment-sec><tp:treatment-sec sec-type="Etymology"><title>Etymology.</title><p>The species is named after the country of origin: Vietnam.</p><fig id="F7" position="float" orientation="portrait"><label>Figures 41–46.</label><caption><p><italic><tp:taxon-name>Hartemita vietnamica</tp:taxon-name></italic> sp. n., male, holotype. <bold>41</bold> head frontal <bold>42</bold> head dorsal <bold>43</bold> fore wing <bold>44</bold> metanotum dorsal <bold>45</bold> hind tarsal claw <bold>46</bold> hind tibia and tarsus.</p></caption><graphic xmlns:xlink="http://www.w3.org/1999/xlink" xlink:href="ZooKeys-102-019-g007.jpg" position="float" orientation="portrait" xlink:type="simple"/></fig><sec sec-type="Additional Vietnamese species"><title>Additional Vietnamese species</title></sec></tp:treatment-sec><tp:treatment-sec><!--Section generated to contain objects referenced in tp:taxon-treatment.--><fig id="F10" position="float" orientation="portrait"><label>Figures 65–74.</label><caption><p>65–67. <italic><tp:taxon-name>Hartemita bruneiensis</tp:taxon-name></italic>Dangerfield &amp; Austin, male, holotype. <bold>68–71.</bold> <italic><tp:taxon-name>Hartemita singaporensis</tp:taxon-name></italic> (Mao), female. <bold>72–74.</bold> <italic><tp:taxon-name>Hartemita spasskensis</tp:taxon-name></italic>Belokobylskij, female, holotype. <bold>65</bold> mesonotum and metanotum dorsal <bold>68, 72</bold> head frontal <bold>66, 69, 73</bold> head dorsal <bold>67, 71, 74</bold> hind tibia and tarsus lateral <bold>70</bold> hind tarsal claw. Figures <bold>65–69, 71</bold> after <xref ref-type="bibr" rid="B9">Dangerfield and Austin (1990)</xref> and <bold>72–74</bold> after <xref ref-type="bibr" rid="B4">Belokobylskij (2005)</xref></p></caption><graphic xmlns:xlink="http://www.w3.org/1999/xlink" xlink:href="ZooKeys-102-019-g010.jpg" position="float" orientation="portrait" xlink:type="simple"/></fig></tp:treatment-sec><ref-list><ref id="B9"><mixed-citation xmlns:xlink="http://www.w3.org/1999/xlink" xlink:type="simple"><person-group><name name-style="western"><surname>Dangerfield</surname><given-names>PC</given-names></name><name name-style="western"><surname>Austin</surname><given-names>AD</given-names></name></person-group> (<year>1990</year>)<article-title> Revision of the Oriental genus <italic>Hartemita</italic> Cameron (Hymenoptera: Braconidae: Cardiochilinae).</article-title><source>Journal of Natural History</source><volume>24</volume>:<fpage>137</fpage>-<lpage>158</lpage>. <ext-link ext-link-type="uri" xlink:href="http://dx.doi.org/10.1080/00222939000770091" xlink:type="simple">doi:10.1080/00222939000770091</ext-link></mixed-citation></ref><ref id="B4"><mixed-citation xmlns:xlink="http://www.w3.org/1999/xlink" xlink:type="simple"><!--PageBreak--><!--PageBreak--><!--PageBreak--><!--PageBreak--><person-group><name name-style="western"><surname>Belokobylskij</surname><given-names>SA</given-names></name></person-group> (<year>2005</year>)<article-title> First record of the genus <italic>Hartemita</italic> Cameron from Russia with description of a new species from the south of the Russian Far East (Hymenoptera: Braconidae, Cardiochilinae).</article-title><source>Zoosystematica Rossica</source><volume>14</volume> (<issue>1</issue>):<fpage>129</fpage>-<lpage>133</lpage>.</mixed-citation></ref></ref-list></tp:taxon-treatment>
