# Supplementary material for: Review of the genus Hartemita Cameron, 1910 (Hymenoptera, Braconidae, Cardiochilinae), with the description of six new species from Vietnam
Source: Zookeys. 2011 Jun 2;(102):13–40. doi: 10.3897/zookeys.102.879 (PMC3131078; doi:10.3897/zookeys.102.879)
Supplement: XML Treatment for Hartemita singaporensis [file zookeys.102.879-treatment8.xml]

<!DOCTYPE tp:taxon-treatment
  PUBLIC "-//TaxonX//DTD Taxonomic Treatment Publishing DTD v0 20100105//EN" "tax-treatment-NSO.dtd">
<tp:taxon-treatment xmlns:tp="http://www.plazi.org/taxpub"><tp:treatment-meta><mixed-citation publication-type="journal"><person-group><name><surname>Long</surname><given-names>Khuat Dang</given-names></name><name><surname>van Achterberg</surname><given-names>Cornelis</given-names></name></person-group><article-title>Review of the genus <italic>Hartemita</italic> Cameron,  1910 (Hymenoptera, Braconidae, Cardiochilinae),  with the description of six new species from Vietnam</article-title><source>Zookeys</source><day>2</day><month>6</month><year>2011</year><volume>2011</volume><issue>102</issue><fpage>13</fpage><lpage>40</lpage><pub-id pub-id-type="doi">10.3897/zookeys.102.879</pub-id></mixed-citation></tp:treatment-meta><tp:nomenclature><tp:taxon-name>
                        <tp:taxon-name-part taxon-name-part-type="genus">Hartemita</tp:taxon-name-part>
                        <tp:taxon-name-part taxon-name-part-type="species">singaporensis</tp:taxon-name-part>
                        <object-id xmlns:xlink="http://www.w3.org/1999/xlink" xlink:type="simple">http://species-id.net/wiki/Hartemita_singaporensis</object-id>
                    </tp:taxon-name><tp:taxon-authority>(Mao, 1945)</tp:taxon-authority><xref ref-type="fig" rid="F10">Figs 68–71</xref></tp:nomenclature><tp:treatment-sec sec-type="Material"><title>Material.</title><p>2 females (IEBR, RMNH), “Card.055”, “Card.056”, “[S Vietnam:] Dak Lak, Easo, coffee farm, MT, ? 108°37’E, Ngo Hien”; 2 males (IEBR), “Card.033”, “Card.034”, “[C Vietnam:] Thua Thien-Hue, Nam Dong, MT, 02–06.v.2005, N. Q. Truong”.</p></tp:treatment-sec><tp:treatment-sec sec-type="Notes"><title>Notes.</title><p>All specimens from Vietnam have the ocelli small, OOL 3 times diameter of posterior ocellus (about 2.5 times in Malaysian specimens); temple narrow, transverse diameter of eye 1.1 times width of temple in lateral view; notauli narrow, smooth; scutellar sulcus with 3 cross carinae (3–5 cross carinae in Malaysian specimens); mesopleuron mainly smooth medially with sparse fine punctures; precoxal sulcus crenulate anteriorly and smooth posteriorly. New record for Vietnam.</p><fig id="F8" position="float" orientation="portrait"><label>Figures 47–55.</label><caption><p>47–49 <italic><tp:taxon-name>Hartemita rudis</tp:taxon-name></italic>(Mao), female, holotype. <bold>50–52.</bold> <italic><tp:taxon-name>Hartemita rhadinotarsa</tp:taxon-name></italic>Dangerfield &amp; Austin, female, paratype. <bold>53–55.</bold> <italic><tp:taxon-name>Hartemita basilaris</tp:taxon-name></italic>Dangerfield &amp; Austin, female, holotype. <bold>47, 50, 53</bold> head frontal <bold>48, 51, 54</bold> head dorsal <bold>49, 52, 55</bold> hind tibia and tarsus lateral. After <xref ref-type="bibr" rid="B9">Dangerfield and Austin (1990)</xref>.</p></caption><graphic xmlns:xlink="http://www.w3.org/1999/xlink" xlink:href="ZooKeys-102-019-g008.jpg" position="float" orientation="portrait" xlink:type="simple"/></fig><fig id="F9" position="float" orientation="portrait"><label>Figures 56–64.</label><caption><p>56–58. <italic><tp:taxon-name>Hartemita maculata</tp:taxon-name></italic> sp. n., female. <bold>59–61.</bold> <italic><tp:taxon-name>Hartemita chapini</tp:taxon-name></italic>Dangerfield &amp; Austin, female. <bold>62–64</bold>. <italic><tp:taxon-name>Hartemita basilaris</tp:taxon-name></italic>Dangerfield &amp; Austin, female, holotype. <bold>56, 59, 62</bold> head frontal <bold>57, 60, 63</bold> head dorsal <bold>58, 61, 64</bold> hind tibia and tarsus lateral. After <xref ref-type="bibr" rid="B9">Dangerfield and Austin (1990)</xref>.</p></caption><graphic xmlns:xlink="http://www.w3.org/1999/xlink" xlink:href="ZooKeys-102-019-g009.jpg" position="float" orientation="portrait" xlink:type="simple"/></fig><fig id="F10" position="float" orientation="portrait"><label>Figures 65–74.</label><caption><p>65–67. <italic><tp:taxon-name>Hartemita bruneiensis</tp:taxon-name></italic>Dangerfield &amp; Austin, male, holotype. <bold>68–71.</bold> <italic><tp:taxon-name>Hartemita singaporensis</tp:taxon-name></italic> (Mao), female. <bold>72–74.</bold> <italic><tp:taxon-name>Hartemita spasskensis</tp:taxon-name></italic>Belokobylskij, female, holotype. <bold>65</bold> mesonotum and metanotum dorsal <bold>68, 72</bold> head frontal <bold>66, 69, 73</bold> head dorsal <bold>67, 71, 74</bold> hind tibia and tarsus lateral <bold>70</bold> hind tarsal claw. Figures <bold>65–69, 71</bold> after <xref ref-type="bibr" rid="B9">Dangerfield and Austin (1990)</xref> and <bold>72–74</bold> after <xref ref-type="bibr" rid="B4">Belokobylskij (2005)</xref></p></caption><graphic xmlns:xlink="http://www.w3.org/1999/xlink" xlink:href="ZooKeys-102-019-g010.jpg" position="float" orientation="portrait" xlink:type="simple"/></fig><fig id="F11" position="float" orientation="portrait"><label>Figures 75–83.</label><caption><p>75–77. <italic><tp:taxon-name>Hartemita buteae</tp:taxon-name></italic>Ahmad &amp; Shujauddin, male, holotype. <bold>78–80</bold>. <italic><tp:taxon-name>Hartemita nigrotestacea</tp:taxon-name></italic> Belokobylskij &amp; Ku, female. <bold>81–83</bold>. <italic><tp:taxon-name>Hartemita flava</tp:taxon-name></italic>Chen, He &amp; Ma. <bold>75, 78, 83</bold> head frontal <bold>76, 79, 82</bold> head dorsal <bold>77, 80, 83</bold> hind tibia and tarsus lateral. Figures <bold>75–77</bold> after <xref ref-type="bibr" rid="B2">Ahmad and Shujauddin (2004)</xref>, <bold>78–80</bold> after <xref ref-type="bibr" rid="B3">Belokobylskij and Ku (2001)</xref> and 81–83 after <xref ref-type="bibr" rid="B6">Chen, He and Ma (1998)</xref></p></caption><graphic xmlns:xlink="http://www.w3.org/1999/xlink" xlink:href="ZooKeys-102-019-g011.jpg" position="float" orientation="portrait" xlink:type="simple"/></fig><fig id="F12" position="float" orientation="portrait"><label>Figures 84–92.</label><caption><p>84–86. <italic><tp:taxon-name>Hartemita chinensis</tp:taxon-name></italic>Chen, He &amp; Ma, female. <bold>87–89</bold>. <italic><tp:taxon-name>Hartemita excavata</tp:taxon-name></italic> Chen, He &amp; Ma, male, holotype. <bold>90–92</bold>. <italic><tp:taxon-name>Hartemita punctata</tp:taxon-name></italic>Chen, He &amp; Ma, male, holotype. <bold>84, 87, 90</bold> head frontal <bold>85, 88, 91</bold> head dorsal <bold>86, 89, 92</bold> hind tibia and tarsus lateral. After <xref ref-type="bibr" rid="B6">Chen, He and Ma (1998)</xref>.</p></caption><graphic xmlns:xlink="http://www.w3.org/1999/xlink" xlink:href="ZooKeys-102-019-g012.jpg" position="float" orientation="portrait" xlink:type="simple"/></fig><fig id="F13" position="float" orientation="portrait"><label>Figures 93–96.</label><caption><p><italic><tp:taxon-name>Hartemita latipes</tp:taxon-name></italic> Cameron, male, East Malaysia (Sabah). <bold>93</bold> head dorsal <bold>94</bold> head dorsal <bold>95</bold> mesoscutum and scutellum dorsal <bold>96</bold> hind leg.</p></caption><graphic xmlns:xlink="http://www.w3.org/1999/xlink" xlink:href="ZooKeys-102-019-g013.jpg" position="float" orientation="portrait" xlink:type="simple"/></fig><fig id="F14" position="float" orientation="portrait"><label>Figures 97–100.</label><caption><p><italic><tp:taxon-name>Hartemita maculata</tp:taxon-name></italic> sp. n., male, paratype, Vietnam. <bold>97</bold> head dorsal <bold>98</bold> head dorsal <bold>99</bold> mesoscutum and scutellum dorsal <bold>100</bold> hind leg.</p></caption><graphic xmlns:xlink="http://www.w3.org/1999/xlink" xlink:href="ZooKeys-102-019-g014.jpg" position="float" orientation="portrait" xlink:type="simple"/></fig></tp:treatment-sec><ref-list><ref id="B9"><mixed-citation xmlns:xlink="http://www.w3.org/1999/xlink" xlink:type="simple"><person-group><name name-style="western"><surname>Dangerfield</surname><given-names>PC</given-names></name><name name-style="western"><surname>Austin</surname><given-names>AD</given-names></name></person-group> (<year>1990</year>)<article-title> Revision of the Oriental genus <italic>Hartemita</italic> Cameron (Hymenoptera: Braconidae: Cardiochilinae).</article-title><source>Journal of Natural History</source><volume>24</volume>:<fpage>137</fpage>-<lpage>158</lpage>. <ext-link ext-link-type="uri" xlink:href="http://dx.doi.org/10.1080/00222939000770091" xlink:type="simple">doi:10.1080/00222939000770091</ext-link></mixed-citation></ref><ref id="B4"><mixed-citation xmlns:xlink="http://www.w3.org/1999/xlink" xlink:type="simple"><!--PageBreak--><!--PageBreak--><!--PageBreak--><!--PageBreak--><person-group><name name-style="western"><surname>Belokobylskij</surname><given-names>SA</given-names></name></person-group> (<year>2005</year>)<article-title> First record of the genus <italic>Hartemita</italic> Cameron from Russia with description of a new species from the south of the Russian Far East (Hymenoptera: Braconidae, Cardiochilinae).</article-title><source>Zoosystematica Rossica</source><volume>14</volume> (<issue>1</issue>):<fpage>129</fpage>-<lpage>133</lpage>.</mixed-citation></ref><ref id="B2"><mixed-citation xmlns:xlink="http://www.w3.org/1999/xlink" xlink:type="simple"><person-group><name name-style="western"><surname>Ahmad,</surname><given-names>Shujauddin</given-names></name></person-group> (<year>2004</year>)<article-title> Taxonomic studies on Indian Cardiochilinae (Hymenoptera: Braconidae) with descriptions of five new species.</article-title><source>Oriental Insects</source><volume>38</volume>:<fpage>155</fpage>-<lpage>171</lpage>.</mixed-citation></ref><ref id="B3"><mixed-citation xmlns:xlink="http://www.w3.org/1999/xlink" xlink:type="simple"><person-group><name name-style="western"><surname>Belokobylskij</surname><given-names>SA</given-names></name><name name-style="western"><surname>Ku</surname><given-names>DS</given-names></name></person-group> (<year>2001</year>)<article-title> New species of the genus <italic>Hartemita</italic> Cameron (Hymenoptera, Braconidae, Cardiochilinae) from Korea and Japan.</article-title><source>Journal of Asia Pacific Entomology</source><volume>4</volume> (<issue>1</issue>):<fpage>27</fpage>-<lpage>30</lpage>. <ext-link ext-link-type="uri" xlink:href="http://dx.doi.org/10.1016/S1226-8615(08)60098-9" xlink:type="simple">doi:10.1016/S1226-8615(08)60098-9</ext-link></mixed-citation></ref><ref id="B6"><mixed-citation xmlns:xlink="http://www.w3.org/1999/xlink" xlink:type="simple"><person-group><name name-style="western"><surname>Chen</surname><given-names>XX</given-names></name><name name-style="western"><surname>He</surname><given-names>JH</given-names></name><name name-style="western"><surname>Ma</surname><given-names>Y</given-names></name></person-group> (<year>1998</year>)<article-title> Revision of the genus <italic>Hartemita</italic> Cameron (Hymenoptera: Braconidae: Cardiochilinae) from China.</article-title><source>Entomotaxonomia</source><volume>20</volume> (<issue>3</issue>):<fpage>208</fpage>-<lpage>218</lpage>.</mixed-citation></ref></ref-list></tp:taxon-treatment>
